# Supplementary material for: Sub-micrometer focusing setup for high-pressure crystallography at the Extreme Conditions beamline at PETRA III
Source: J Synchrotron Radiat. 2022 Apr 4;29(Pt 3):654–63. doi: 10.1107/S1600577522002582 (PMC9070721; doi:10.1107/S1600577522002582)
Supplement: Supplementary file 4 [file s-29-00654-sup4.zip]

Archive with 16 entries (12 files):
- 01_Enst_nano_0GPa/
- 01_Enst_nano_0GPa/checkcif_Table2-Enstatite-tiny.pdf
- 01_Enst_nano_0GPa/Table2-Enstatite-tiny.cif
- 01_Enst_nano_0GPa/Table2-Enstatite-tiny.fcf
- 02_CoSb3_0GPa/
- 02_CoSb3_0GPa/Table2-CoSb3-tiny.cif
- 02_CoSb3_0GPa/Table2-CoSb3-tiny.fcf
- 02_CoSb3_0GPa/Table2-CoSb3-tiny.pdf
- 03_oP-Fe3O4_200GPa/
- 03_oP-Fe3O4_200GPa/checkcif_Table3-Fe3O4_200 GPa.pdf
- 03_oP-Fe3O4_200GPa/Table3-Fe3O4_200 GPa.cif
- 03_oP-Fe3O4_200GPa/Table3-Fe3O4_200 GPa.fcf
- 04_bridgmanite_155GPa/
- 04_bridgmanite_155GPa/checkcif_Table3_bridgmanite_103GPa.pdf
- 04_bridgmanite_155GPa/Table3_bridgmanite_103GPa.cif
- 04_bridgmanite_155GPa/Table3_bridgmanite_103GPa.fcf
