# Supplementary material for: Sub-micrometer focusing setup for high-pressure crystallography at the Extreme Conditions beamline at PETRA III
Source: J Synchrotron Radiat. 2022 Apr 4;29(Pt 3):654–63. doi: 10.1107/S1600577522002582 (PMC9070721; doi:10.1107/S1600577522002582)
Supplement: Supplementary file 4 [file s-29-00654-sup4.zip › 01_Enst_nano_0GPa/Table2-Enstatite-tiny.cif]

#=======================================================================
data_Mg1.94Fe0.067Si1.93Al0.067O6
#=======================================================================

_audit_creation_method                   'Jana2006 Version : 24/08/2020'

_publ_contact_author_name                ?
_publ_contact_author_address
; ?
;
_publ_contact_author_email               ?
_publ_contact_author_fax                 ?
_publ_contact_author_phone               ?

_publ_requested_journal                  'Acta Crystallographica Section C'

loop_
 _publ_author_name
 _publ_author_footnote
 _publ_author_address
; ?      # name
;
; ?      # footnote
;
; ?      # address
;

#=======================================================================
data_I
#=======================================================================

_chemical_name_systematic				 'Magnesium iron aluminium catena-alumosilicate'
_chemical_name_common                    'Magnesium iron aluminium catena-alumosilicate'
_chemical_formula_moiety                 'Mg1.94 Fe0.067 Si1.93 Al0.067 O6'
_chemical_formula_structural             '(Mg1.94 Fe0.067)(Si1.94 Al0.067) O6'
_chemical_formula_sum                    'Mg1.94 Fe0.067 Si1.93 Al0.067 O6'
_chemical_formula_weight                 202.9
_chemical_name_structure_type 			 Pyroxene#MgSiO3
_chemical_name_mineral 				     Enstatite

_symmetry_cell_setting                   orthorhombic
_symmetry_space_group_name_H-M           'P b c a'
_symmetry_space_group_name_Hall          '-P -2xab;-2ybc;-2zac'
_symmetry_Int_Tables_number              61

loop_
 _space_group_symop_id
 _space_group_symop_operation_xyz
 1   x,y,z
 2   -x+1/2,-y,z+1/2
 3   -x,y+1/2,-z+1/2
 4   x+1/2,-y+1/2,-z
 5   -x,-y,-z
 6   x+1/2,y,-z+1/2
 7   x,-y+1/2,z+1/2
 8   -x+1/2,y+1/2,z

_cell_length_a                           5.1815(2)
_cell_length_b                           18.2321(11)
_cell_length_c                           8.8085(5)
_cell_angle_alpha                        90
_cell_angle_beta                         90
_cell_angle_gamma                        90
_cell_volume                             832.14(8)
_cell_formula_units_Z                    8

_cell_measurement_reflns_used            547
_cell_measurement_theta_min              2.18
_cell_measurement_theta_max              18.37
_cell_measurement_temperature            293
_cell_special_details
; ?
;

_exptl_crystal_density_diffrn            3.2378
_exptl_crystal_density_meas              ?
_exptl_crystal_density_method            ?
_exptl_crystal_F_000                     807

_exptl_absorpt_coefficient_mu            0.436
_exptl_crystal_description               plate
_exptl_crystal_size_max                  0.004
_exptl_crystal_size_mid                  0.004
_exptl_crystal_size_min                  0.0015
_exptl_crystal_size_rad                  ?
_exptl_crystal_colour                    grey
_exptl_absorpt_correction_type           'multi-scan'
_exptl_absorpt_process_details
;
CrysAlisPro 1.171.40.84a (Rigaku Oxford Diffraction, 2020)
Empirical absorption correction using spherical harmonics,
implemented in SCALE3 ABSPACK scaling algorithm.
;
_exptl_absorpt_correction_T_min          0.824
_exptl_absorpt_correction_T_max          1
loop_
 _exptl_crystal_face_index_h
 _exptl_crystal_face_index_k
 _exptl_crystal_face_index_l
 _exptl_crystal_face_perp_dist
 ? ? ? ?

_exptl_special_details                   'Dataset measured while the sample was loaded inside a Diamond anvil cell (DAC)'
_diffrn_ambient_temperature              293
_diffrn_source                           'synchrotron'
_diffrn_radiation_type                   'synchrotron'
_diffrn_radiation_source                 'synchrotron'
_diffrn_source_type              		 'PETRAIII, Beamline P02.2'
_diffrn_radiation_wavelength             0.483
_diffrn_measurement_device_type          'customized \w-circle diffractometer'
_diffrn_detector                      	 'Flat panel'
_diffrn_detector_area_resol_mean         5.0
_diffrn_detector_type                 	 'Perkin Elmer XRD1621'
_diffrn_measurement_method               '\w scans'

_diffrn_reflns_number                    1072
_diffrn_reflns_theta_min                 2.18
_diffrn_reflns_theta_max                 18.36
_diffrn_reflns_theta_full                12.67
_diffrn_measured_fraction_theta_max      0.47
_diffrn_measured_fraction_theta_full     0.73
_diffrn_reflns_av_R_equivalents          0.0165
_diffrn_reflns_av_unetI/netI             0.0217
_diffrn_reflns_limit_h_min               -6
_diffrn_reflns_limit_h_max               6
_diffrn_reflns_limit_k_min               -18
_diffrn_reflns_limit_k_max               19
_diffrn_reflns_limit_l_min               -8
_diffrn_reflns_limit_l_max               9
_diffrn_reflns_reduction_process         ?

_diffrn_standards_number                 ?
_diffrn_standards_interval_count         ?
_diffrn_standards_interval_time          ?
_diffrn_standards_decay_%                ?
loop_
_diffrn_standard_refln_index_h
_diffrn_standard_refln_index_k
_diffrn_standard_refln_index_l
  ? ? ?

_diffrn_radiation_probe                  X-ray

_refine_special_details
; ?
;

_reflns_number_total                     454
_reflns_number_gt                        409
_reflns_threshold_expression             'I>2\s(I)'

_refine_ls_structure_factor_coef         F
_refine_ls_R_factor_gt                   0.0253
_refine_ls_wR_factor_gt                  0.0364
_refine_ls_R_factor_all                  0.0327
_refine_ls_wR_factor_ref                 0.0391
_refine_ls_goodness_of_fit_ref           1.87
_refine_ls_goodness_of_fit_gt            1.85
_refine_ls_restrained_S_gt               ?
_refine_ls_restrained_S_all              ?
_refine_ls_number_reflns                 454
_refine_ls_number_parameters             61
_refine_ls_number_restraints             0
_refine_ls_number_constraints            18
_refine_ls_weighting_scheme              sigma
_refine_ls_weighting_details             'w=1/(\s^2^(F)+0.0001F^2^)'
_refine_ls_hydrogen_treatment            ?
_refine_ls_shift/su_max                  0.0446
_refine_ls_shift/su_mean                 0.0051
_refine_diff_density_max                 0.58
_refine_diff_density_min                 -0.62
_refine_ls_extinction_method             'none'
_refine_ls_extinction_coef               ?
_refine_ls_extinction_expression         ?
_refine_ls_abs_structure_details         ?
_refine_ls_abs_structure_Flack           ?
_refine_ls_abs_structure_Rogers          ?

loop_
 _atom_type_symbol
 _atom_type_scat_dispersion_real
 _atom_type_scat_dispersion_imag
 _atom_type_scat_source
 Al   0.0299  0.0233
 'International Tables Vol C tables 4.2.6.8 and 6.1.1.1'
 Fe   0.2465  0.4161
 'International Tables Vol C tables 4.2.6.8 and 6.1.1.1'
 Mg   0.0219  0.0164
 'International Tables Vol C tables 4.2.6.8 and 6.1.1.1'
 O    0.0038  0.0026
 'International Tables Vol C tables 4.2.6.8 and 6.1.1.1'
 Si   0.0393  0.0322
 'International Tables Vol C tables 4.2.6.8 and 6.1.1.1'

_computing_data_collection
 'CrysAlisPro 1.171.40.67a (Rigaku OD, 2019)'
_computing_cell_refinement
 'CrysAlisPro 1.171.40.67a (Rigaku OD, 2019)'
_computing_data_reduction
 'CrysAlisPro 1.171.40.67a (Rigaku OD, 2019)'
_computing_structure_solution            'Jana2006 Version : 24/08/2020'
_computing_structure_refinement          'Jana2006 Version : 24/08/2020'
_computing_molecular_graphics            'Vesta, Version 3.4.0 : 08/01/2017'

loop_
 _atom_site_label
 _atom_site_type_symbol
 _atom_site_fract_x
 _atom_site_fract_y
 _atom_site_fract_z
 _atom_site_adp_type
 _atom_site_U_iso_or_equiv
 _atom_site_site_symmetry_multiplicity
 _atom_site_occupancy
 _atom_site_calc_flag
 _atom_site_refinement_flags
 _atom_site_disorder_assembly
 _atom_site_disorder_group
  Si1 Si 0.04913(17) 0.22856(6) 0.15836(13) Uani 0.0037(5) 8 1 d . . .
  Si2 Si 0.29930(18) 0.02637(6) 0.33723(12) Uani 0.0037(5) 8 0.933 d . . .
  Al2 Al 0.29930(18) 0.02637(6) 0.33723(12) Uani 0.0037(5) 8 0.067 d . . .
  Mg3 Mg 0.3580(2) 0.12261(7) 0.01415(15) Uani 0.0095(6) 8 0.933 d . . .
  Fe3 Fe 0.3580(2) 0.12261(7) 0.01415(15) Uani 0.0095(6) 8 0.067 d . . .
  Mg4 Mg 0.3653(2) 0.37586(7) 0.15360(14) Uani 0.0029(6) 8 1 d . . .
  O1 O 0.1055(4) 0.05238(15) 0.1946(3) Uiso 0.0058(6) 8 1 d . . .
  O2 O 0.0359(4) 0.31637(16) 0.1600(3) Uiso 0.0048(7) 8 1 d . . .
  O3 O 0.1989(4) 0.43755(16) 0.3397(3) Uiso 0.0046(7) 8 1 d . . .
  O4 O 0.1898(4) 0.06751(16) 0.4831(3) Uiso 0.0067(7) 8 1 d . . .
  O5 O 0.3291(4) 0.19721(15) 0.2236(3) Uiso 0.0059(7) 8 1 d . . .
  O6 O 0.0432(4) 0.31113(16) 0.4976(3) Uiso 0.0058(7) 8 1 d . . .

loop_
 _atom_site_aniso_label
 _atom_site_aniso_type_symbol
 _atom_site_aniso_U_11
 _atom_site_aniso_U_22
 _atom_site_aniso_U_33
 _atom_site_aniso_U_12
 _atom_site_aniso_U_13
 _atom_site_aniso_U_23
 Si1 Si 0.0038(5) 0.0063(10) 0.0011(10) 0.0000(5) 0.0005(4) -0.0003(3)
 Si2 Si 0.0038(5) 0.0055(10) 0.0020(10) 0.0008(5) 0.0003(4) 0.0001(4)
 Al2 Al 0.0038(5) 0.0055(10) 0.0020(10) 0.0008(5) 0.0003(4) 0.0001(4)
 Mg3 Mg 0.0085(6) 0.0116(11) 0.0084(11) 0.0015(6) -0.0007(5) -0.0009(4)
 Fe3 Fe 0.0085(6) 0.0116(11) 0.0084(11) 0.0015(6) -0.0007(5) -0.0009(4)
 Mg4 Mg 0.0027(6) 0.0033(11) 0.0028(12) -0.0001(6) -0.0002(5) 0.0000(4)

loop_
 _geom_bond_atom_site_label_1
 _geom_bond_atom_site_label_2
 _geom_bond_site_symmetry_1
 _geom_bond_site_symmetry_2
 _geom_bond_distance
 _geom_bond_publ_flag
  Si1 Mg3 . . 2.8119(16) ?
  Si1 O2 . . 1.603(3) ?
  Si1 O5 . . 1.662(2) ?
  Si1 O5 . 6_455 1.646(3) ?
  Si1 O6 . 7_554 1.590(3) ?
  Si2 Al2 . . 0 ?
  Si2 O3 . 8_545 1.619(3) ?
  Si2 O4 . . 1.592(3) ?
  Al2 Mg3 . 6_455 3.1655(16) ?
  Al2 O1 . . 1.677(3) ?
  Al2 O1 . 6_555 1.680(2) ?
  Al2 O3 . 8_545 1.619(3) ?
  Al2 O4 . . 1.592(3) ?
  Mg3 Fe3 . . 0 ?
  Mg3 Mg4 . 4_455 2.9501(16) ?
  Mg3 Mg4 . 4_555 3.0153(16) ?
  Mg3 Mg4 . 7_554 3.1762(19) ?
  Mg3 O2 . 4_555 2.107(3) ?
  Mg3 O3 . 7_554 2.060(3) ?
  Mg3 O4 . 6_555 1.991(3) ?
  Mg3 O6 . 7_554 2.035(3) ?
  Fe3 Mg4 . 4_455 2.9501(16) ?
  Fe3 O2 . 4_555 2.107(3) ?
  Fe3 O3 . 7_554 2.060(3) ?
  Fe3 O4 . 6_555 1.991(3) ?
  Fe3 O6 . 7_554 2.035(3) ?
  Mg4 Mg4 . 6_455 3.0977(16) ?
  Mg4 Mg4 . 6_555 3.0977(16) ?
  Mg4 O2 . . 2.023(3) ?
  Mg4 O3 . 6_555 2.063(3) ?
  Mg4 O4 . 7_554 2.037(3) ?
  Mg4 O6 . 6_555 2.004(3) ?

loop_
 _geom_angle_atom_site_label_1
 _geom_angle_atom_site_label_2
 _geom_angle_atom_site_label_3
 _geom_angle_site_symmetry_1
 _geom_angle_site_symmetry_2
 _geom_angle_site_symmetry_3
 _geom_angle
 _geom_angle_publ_flag
  Mg3 Si1 O2 . . . 135.62(10) ?
  Mg3 Si1 O5 . . . 54.75(10) ?
  Mg3 Si1 O5 . . 6_455 116.18(11) ?
  Mg3 Si1 O6 . . 7_554 45.27(10) ?
  O2 Si1 O5 . . . 112.21(13) ?
  O2 Si1 O5 . . 6_455 108.16(14) ?
  O2 Si1 O6 . . 7_554 117.49(15) ?
  O5 Si1 O5 . . 6_455 105.47(14) ?
  O5 Si1 O6 . . 7_554 99.67(14) ?
  O5 Si1 O6 6_455 . 7_554 113.04(14) ?
  Al2 Si2 O3 . . 8_545 0 ?
  Al2 Si2 O4 . . . 0 ?
  O3 Si2 O4 8_545 . . 117.52(15) ?
  Si2 Al2 Mg3 . . 6_455 0 ?
  Si2 Al2 O1 . . . 0 ?
  Si2 Al2 O1 . . 6_555 0 ?
  Si2 Al2 O3 . . 8_545 0 ?
  Si2 Al2 O4 . . . 0 ?
  Mg3 Al2 O1 6_455 . . 73.78(10) ?
  Mg3 Al2 O1 6_455 . 6_555 126.49(11) ?
  Mg3 Al2 O3 6_455 . 8_545 123.56(10) ?
  Mg3 Al2 O4 6_455 . . 31.56(9) ?
  O1 Al2 O1 . . 6_555 111.15(14) ?
  O1 Al2 O3 . . 8_545 107.24(14) ?
  O1 Al2 O4 . . . 104.96(14) ?
  O1 Al2 O3 6_555 . 8_545 106.22(13) ?
  O1 Al2 O4 6_555 . . 109.76(14) ?
  O3 Al2 O4 8_545 . . 117.52(15) ?
  Si1 Mg3 Al2 . . 6_555 127.24(5) ?
  Si1 Mg3 Fe3 . . . 0 ?
  Si1 Mg3 Mg4 . . 4_455 74.17(4) ?
  Si1 Mg3 Mg4 . . 4_555 135.33(6) ?
  Si1 Mg3 Mg4 . . 7_554 116.90(5) ?
  Si1 Mg3 O2 . . 4_555 102.42(9) ?
  Si1 Mg3 O3 . . 7_554 118.36(8) ?
  Si1 Mg3 O4 . . 6_555 146.36(10) ?
  Si1 Mg3 O6 . . 7_554 33.73(8) ?
  Al2 Mg3 Fe3 6_555 . . 0 ?
  Al2 Mg3 Mg4 6_555 . 4_455 146.87(6) ?
  Al2 Mg3 Mg4 6_555 . 4_555 65.05(4) ?
  Al2 Mg3 Mg4 6_555 . 7_554 114.19(5) ?
  Al2 Mg3 O2 6_555 . 4_555 106.13(8) ?
  Al2 Mg3 O3 6_555 . 7_554 107.60(9) ?
  Al2 Mg3 O4 6_555 . 6_555 24.74(8) ?
  Al2 Mg3 O6 6_555 . 7_554 159.66(10) ?
  Fe3 Mg3 Mg4 . . 4_455 0 ?
  Fe3 Mg3 Mg4 . . 4_555 0 ?
  Fe3 Mg3 Mg4 . . 7_554 0 ?
  Fe3 Mg3 O2 . . 4_555 0 ?
  Fe3 Mg3 O3 . . 7_554 0 ?
  Fe3 Mg3 O4 . . 6_555 0 ?
  Fe3 Mg3 O6 . . 7_554 0 ?
  Mg4 Mg3 Mg4 4_455 . 4_555 120.59(6) ?
  Mg4 Mg3 Mg4 4_455 . 7_554 60.61(4) ?
  Mg4 Mg3 O2 4_455 . 4_555 90.51(8) ?
  Mg4 Mg3 O3 4_455 . 7_554 44.36(8) ?
  Mg4 Mg3 O4 4_455 . 6_555 139.29(10) ?
  Mg4 Mg3 O6 4_455 . 7_554 42.68(8) ?
  Mg4 Mg3 Mg4 4_555 . 7_554 59.97(4) ?
  Mg4 Mg3 O2 4_555 . 4_555 42.03(7) ?
  Mg4 Mg3 O3 4_555 . 7_554 89.32(8) ?
  Mg4 Mg3 O4 4_555 . 6_555 42.10(8) ?
  Mg4 Mg3 O6 4_555 . 7_554 131.15(10) ?
  Mg4 Mg3 O2 7_554 . 4_555 42.46(8) ?
  Mg4 Mg3 O3 7_554 . 7_554 42.57(8) ?
  Mg4 Mg3 O4 7_554 . 6_555 90.36(9) ?
  Mg4 Mg3 O6 7_554 . 7_554 86.14(9) ?
  O2 Mg3 O3 4_555 . 7_554 85.02(11) ?
  O2 Mg3 O4 4_555 . 6_555 84.12(11) ?
  O2 Mg3 O6 4_555 . 7_554 89.14(11) ?
  O3 Mg3 O4 7_554 . 6_555 94.92(12) ?
  O3 Mg3 O6 7_554 . 7_554 86.67(11) ?
  O4 Mg3 O6 6_555 . 7_554 172.91(13) ?
  Mg3 Fe3 Mg4 . . 4_455 0 ?
  Mg3 Fe3 O2 . . 4_555 0 ?
  Mg3 Fe3 O3 . . 7_554 0 ?
  Mg3 Fe3 O4 . . 6_555 0 ?
  Mg3 Fe3 O6 . . 7_554 0 ?
  Mg4 Fe3 O2 4_455 . 4_555 90.51(8) ?
  Mg4 Fe3 O3 4_455 . 7_554 44.36(8) ?
  Mg4 Fe3 O4 4_455 . 6_555 139.29(10) ?
  Mg4 Fe3 O6 4_455 . 7_554 42.68(8) ?
  O2 Fe3 O3 4_555 . 7_554 85.02(11) ?
  O2 Fe3 O4 4_555 . 6_555 84.12(11) ?
  O2 Fe3 O6 4_555 . 7_554 89.14(11) ?
  O3 Fe3 O4 7_554 . 6_555 94.92(12) ?
  O3 Fe3 O6 7_554 . 7_554 86.67(11) ?
  O4 Fe3 O6 6_555 . 7_554 172.91(13) ?
  Mg3 Mg4 Mg3 4_455 . 4_555 120.59(5) ?
  Mg3 Mg4 Mg3 4_455 . 7_555 118.66(5) ?
  Mg3 Mg4 Fe3 4_455 . 4_555 120.59(5) ?
  Mg3 Mg4 Mg4 4_455 . 6_455 62.59(4) ?
  Mg3 Mg4 Mg4 4_455 . 6_555 176.07(6) ?
  Mg3 Mg4 O2 4_455 . . 44.21(8) ?
  Mg3 Mg4 O3 4_455 . 6_555 137.67(9) ?
  Mg3 Mg4 O4 4_455 . 7_554 40.97(8) ?
  Mg3 Mg4 O6 4_455 . 6_555 94.63(9) ?
  Mg3 Mg4 Mg3 4_555 . 7_555 120.73(5) ?
  Mg3 Mg4 Fe3 4_555 . 4_555 0 ?
  Mg3 Mg4 Mg4 4_555 . 6_455 176.77(6) ?
  Mg3 Mg4 Mg4 4_555 . 6_555 63.31(4) ?
  Mg3 Mg4 O2 4_555 . . 138.51(10) ?
  Mg3 Mg4 O3 4_555 . 6_555 44.27(8) ?
  Mg3 Mg4 O4 4_555 . 7_554 90.70(8) ?
  Mg3 Mg4 O6 4_555 . 6_555 43.49(8) ?
  Mg3 Mg4 Fe3 7_555 . 4_555 120.73(5) ?
  Mg3 Mg4 Mg4 7_555 . 6_455 56.08(4) ?
  Mg3 Mg4 Mg4 7_555 . 6_555 57.43(4) ?
  Mg3 Mg4 O2 7_555 . . 88.11(9) ?
  Mg3 Mg4 O3 7_555 . 6_555 88.66(8) ?
  Mg3 Mg4 O4 7_555 . 7_554 136.68(9) ?
  Mg3 Mg4 O6 7_555 . 6_555 132.46(10) ?
  Fe3 Mg4 Mg4 4_555 . 6_455 176.77(6) ?
  Fe3 Mg4 Mg4 4_555 . 6_555 63.31(4) ?
  Fe3 Mg4 O2 4_555 . . 138.51(10) ?
  Fe3 Mg4 O3 4_555 . 6_555 44.27(8) ?
  Fe3 Mg4 O4 4_555 . 7_554 90.70(8) ?
  Fe3 Mg4 O6 4_555 . 6_555 43.49(8) ?
  Mg4 Mg4 Mg4 6_455 . 6_555 113.51(5) ?
  Mg4 Mg4 O2 6_455 . . 43.88(8) ?
  Mg4 Mg4 O3 6_455 . 6_555 133.25(9) ?
  Mg4 Mg4 O4 6_455 . 7_554 91.77(8) ?
  Mg4 Mg4 O6 6_455 . 6_555 138.51(9) ?
  Mg4 Mg4 O2 6_555 . . 133.66(10) ?
  Mg4 Mg4 O3 6_555 . 6_555 44.24(8) ?
  Mg4 Mg4 O4 6_555 . 7_554 141.04(9) ?
  Mg4 Mg4 O6 6_555 . 6_555 88.83(8) ?
  O2 Mg4 O3 . . 6_555 176.72(12) ?
  O2 Mg4 O4 . . 7_554 85.16(11) ?
  O2 Mg4 O6 . . 6_555 95.21(12) ?
  O3 Mg4 O4 6_555 . 7_554 96.82(11) ?
  O3 Mg4 O6 6_555 . 6_555 87.39(11) ?
  O4 Mg4 O6 7_554 . 6_555 90.80(12) ?
  Al2 O1 Al2 . . 6_455 127.64(17) ?
  Si1 O2 Mg3 . . 4_455 122.66(15) ?
  Si1 O2 Fe3 . . 4_455 122.66(15) ?
  Si1 O2 Mg4 . . . 119.95(14) ?
  Mg3 O2 Fe3 4_455 . 4_455 0 ?
  Mg3 O2 Mg4 4_455 . . 93.77(12) ?
  Fe3 O2 Mg4 4_455 . . 93.77(12) ?
  Si2 O3 Al2 8_555 . 8_555 0 ?
  Si2 O3 Mg3 8_555 . 7_555 122.70(15) ?
  Si2 O3 Fe3 8_555 . 7_555 122.70(15) ?
  Si2 O3 Mg4 8_555 . 6_455 123.38(14) ?
  Al2 O3 Mg3 8_555 . 7_555 122.70(15) ?
  Al2 O3 Fe3 8_555 . 7_555 122.70(15) ?
  Al2 O3 Mg4 8_555 . 6_455 123.38(14) ?
  Mg3 O3 Fe3 7_555 . 7_555 0 ?
  Mg3 O3 Mg4 7_555 . 6_455 91.36(12) ?
  Fe3 O3 Mg4 7_555 . 6_455 91.36(12) ?
  Si2 O4 Al2 . . . 0 ?
  Si2 O4 Mg3 . . 6_455 123.70(15) ?
  Si2 O4 Fe3 . . 6_455 123.70(15) ?
  Si2 O4 Mg4 . . 7_555 132.45(14) ?
  Al2 O4 Mg3 . . 6_455 123.70(15) ?
  Al2 O4 Fe3 . . 6_455 123.70(15) ?
  Al2 O4 Mg4 . . 7_555 132.45(14) ?
  Mg3 O4 Fe3 6_455 . 6_455 0 ?
  Mg3 O4 Mg4 6_455 . 7_555 96.93(13) ?
  Fe3 O4 Mg4 6_455 . 7_555 96.93(13) ?
  Si1 O5 Si1 . . 6_555 134.73(18) ?
  Si1 O6 Mg3 7_555 . 7_555 101.01(14) ?
  Si1 O6 Fe3 7_555 . 7_555 101.01(14) ?
  Si1 O6 Mg4 7_555 . 6_455 150.27(16) ?
  Mg3 O6 Fe3 7_555 . 7_555 0 ?
  Mg3 O6 Mg4 7_555 . 6_455 93.83(13) ?
  Fe3 O6 Mg4 7_555 . 6_455 93.83(13) ?

loop_
 _refln_index_h
 _refln_index_k
 _refln_index_l
 _refln_F_squared_calc
 _refln_F_squared_meas
 _refln_F_squared_sigma
 _refln_observed_status
   0   2   1   119.03   173.73     7.49 o
   0   2   2     1.81     1.93     1.38 <
   0   2   3   950.76  1163.48    44.41 o
   0   4   1   126.54   121.79     7.56 o
   0   4   2 18415.60 17366.70   179.85 o
   0   4   3   910.24  1004.22    29.51 o
   0   4   4  6275.44  5961.70    94.05 o
   0   4   5    76.81    81.48    14.60 o
   0   6   2   216.35   220.94    13.12 o
   0   6   3  1596.70  1795.63    43.81 o
   0   6   4    92.33    95.34    10.23 o
   0   6   5 13412.70 13766.40   181.01 o
   0   6   6   397.01   351.83    24.71 o
   0   8   2  1421.27  1362.61    38.11 o
   0   8   3    13.71    11.84     3.60 o
   0   8   4  3652.85  3846.63    77.01 o
   0   8   5   257.60   266.99    19.69 o
   0   8   6  1581.36  1669.73    55.77 o
   0   8   7   138.31   139.31    20.75 o
   0   8   8   267.76   271.34    35.79 o
   0  10   2   550.60   502.96    26.01 o
   0  10   3   404.39   398.63    22.85 o
   0  10   4  2005.15  1976.66    55.82 o
   0  10   5  6460.40  6416.79   115.42 o
   0  10   6   590.08   593.83    33.49 o
   0  10   7  6468.29  6613.85   132.29 o
   0  10   8   998.17   924.04    48.71 o
   0  12   3   340.97   317.02    23.07 o
   0  12   4    45.64    58.76    10.04 o
   0  12   5   199.50   218.66    20.15 o
   0  12   6  6681.38  6830.99   131.20 o
   0  12   7   337.21   342.16    27.07 o
   0  14   3  1658.66  1529.95    74.34 o
   0  14   4   141.40   152.45    16.94 o
   0  14   5 26417.30 25998.60   319.63 o
   0  14   6   767.66   762.73    41.27 o
   0  16   4  3897.69  3654.26    98.87 o
   0  16   5   327.14   305.72    26.91 o
   0  18   4   174.72   173.42    27.72 o
   1   0   2    43.40    42.08     5.26 o
   1   1   1   217.02   274.80     8.97 o
   1   1   2  5203.32  5330.40    73.73 o
   1   1   3 13497.90 13366.60   156.96 o
   1   2   1   440.53   320.72    13.40 o
   1   2   2 16339.50 16477.40   174.83 o
   1   2   3  2981.62  2501.18    52.06 o
   1   2   4  6349.52  6491.38   101.81 o
   1   3   1     3.92    19.26     3.52 o
   1   3   2  9742.45  9650.37    92.40 o
   1   3   4   854.91   823.99    32.30 o
   1   3   5   513.22   502.17    27.27 o
   1   4   1  2966.25  2995.52    32.26 o
   1   4   2  7451.80  7257.55    64.52 o
   1   4   3  1623.03  2084.87    31.46 o
   1   4   4  1114.47  1142.18    30.13 o
   1   4   5  1296.44  1379.88    47.61 o
   1   4   6    75.17    40.11    13.60 o
   1   5   1  5464.78  5164.24    58.69 o
   1   5   2  8372.08  8098.62    71.99 o
   1   5   3  9180.76 10187.30    90.11 o
   1   5   4  4710.27  4983.15    59.91 o
   1   5   5  2128.11  2139.20    47.38 o
   1   5   6     4.76     5.55     3.63 <
   1   6   1  1363.11  1053.01    24.53 o
   1   6   2   193.34   145.39     7.49 o
   1   6   3 13970.70 14973.30   122.87 o
   1   6   4   671.98   721.12    20.52 o
   1   6   5   408.51   400.19    20.09 o
   1   6   6   189.30   214.05    16.20 o
   1   6   7  1117.09  1087.85    50.33 o
   1   7   1  2126.78  2025.62    42.41 o
   1   7   2  2967.02  3203.58    41.79 o
   1   7   3     2.91     4.28     1.81 o
   1   7   4   857.74   881.93    23.57 o
   1   7   5  1313.70  1331.96    31.51 o
   1   7   6    40.49    47.44     8.30 o
   1   7   7   749.96   707.22    31.93 o
   1   7   8   835.90   710.76    63.44 o
   1   8   2  3210.54  3326.34    44.96 o
   1   8   3  5615.59  5610.25    64.90 o
   1   8   4   260.55   262.72    12.98 o
   1   8   5   639.68   684.26    22.61 o
   1   8   6   211.41   201.85    13.24 o
   1   8   7  1320.85  1350.36    45.13 o
   1   9   2     1.48     0.15     2.15 <
   1   9   3  9832.58  9828.50    95.76 o
   1   9   4   202.08   224.04    12.54 o
   1   9   5   580.78   533.23    20.74 o
   1   9   6   130.19   137.16    10.77 o
   1   9   7  2398.23  2358.15    61.74 o
   1   9   8   101.11    87.11    19.59 o
   1  10   2   631.05   704.84    25.54 o
   1  10   3 23785.00 24191.70   191.32 o
   1  10   4    90.97    92.99     8.03 o
   1  10   5   270.09   268.39    14.70 o
   1  10   6    50.08    52.47     6.59 o
   1  10   7   246.36   217.17    15.15 o
   1  10   8   133.68   140.22    24.42 o
   1  11   2   297.53   233.09    15.14 o
   1  11   3 28331.20 28897.00   225.68 o
   1  11   4    47.66    44.91     5.85 o
   1  11   5    79.30    84.66     8.36 o
   1  11   6   150.10   163.89    12.55 o
   1  11   7   831.48   767.91    29.31 o
   1  11   8     3.15    -3.92     5.55 <
   1  12   2  1314.33  1165.85    51.66 o
   1  12   3 16746.30 16963.80   155.68 o
   1  12   4    53.44    46.56     6.31 o
   1  12   5    11.42    11.73     2.77 o
   1  12   6   492.92   459.12    21.67 o
   1  12   7  1422.17  1420.97    54.07 o
   1  12   8   284.93   295.85    25.92 o
   1  13   3  1405.10  1371.15    42.29 o
   1  13   4   155.27   141.05    11.33 o
   1  13   5    75.60    92.13     9.47 o
   1  13   6   114.10   105.38    10.17 o
   1  13   7   229.15   221.67    21.33 o
   1  13   8  1460.75  1516.48    60.26 o
   1  14   3    99.25   106.53    11.42 o
   1  14   4   563.03   667.16    25.92 o
   1  14   5  3071.32  3053.47    58.99 o
   1  14   6   149.11   148.05    16.33 o
   1  14   7    27.67     8.52     4.62 <
   1  15   3   462.25   490.55    37.85 o
   1  15   4    11.95    24.24     5.81 o
   1  15   5   475.46   510.14    23.94 o
   1  15   6   104.76    95.43    13.11 o
   1  15   7   370.89   401.96    29.36 o
   1  16   3   294.35   260.02    28.51 o
   1  16   4  1653.74  1691.81    54.19 o
   1  16   5   409.45   376.81    27.69 o
   1  16   6     5.14    13.59     6.91 <
   1  16   7   778.35   736.29    40.24 o
   1  17   4   634.61   638.90    48.96 o
   1  17   5     0.51     2.35     6.07 <
   1  17   6    48.91    51.70    10.28 o
   1  18   4   918.43   939.55    60.87 o
   1  18   5    16.77    28.60    11.17 o
   1  18   6    46.11    45.51    11.56 o
   1  19   4   412.86   464.79    41.99 o
   1  19   5     3.70    -3.32     3.99 <
   2   0   0   754.64   724.16    18.12 o
   2   0   2    79.99   100.96     8.81 o
   2   1   0   480.44   399.93     9.40 o
   2   1   1    24.93    36.99     3.10 o
   2   1   2    21.76    -0.30     1.15 <
   2   1   3    65.54    61.74     8.35 o
   2   1   4  1362.41  1306.80    42.23 o
   2   2   1   156.63   174.63     8.50 o
   2   2   2     7.23     1.94     2.09 <
   2   2   3     0.64    -0.49     2.80 <
   2   2   4  4193.24  4419.68    86.14 o
   2   2   5   503.59   452.95    27.09 o
   2   3   1   519.59   415.03    18.62 o
   2   3   2  1543.69  1571.61    42.16 o
   2   3   3   977.02  1062.05    35.89 o
   2   3   4  1806.92  1946.88    54.24 o
   2   3   5 10381.10 11216.70   166.05 o
   2   3   6  7165.85  6721.36   182.42 o
   2   4   1   836.74  1053.96    32.21 o
   2   4   2   425.14   437.29    21.95 o
   2   4   3   670.31   752.32    22.76 o
   2   4   4     5.73     9.06     3.63 o
   2   4   5    91.72    83.25    11.55 o
   2   4   6   329.77   320.36    25.20 o
   2   5   1  5858.82  5871.40    92.20 o
   2   5   2    44.24    28.89     3.76 o
   2   5   3   542.68   577.49    20.40 o
   2   5   4   168.48   156.10    11.25 o
   2   5   5  1480.64  1567.45    53.96 o
   2   5   6  5928.75  6380.15   127.27 o
   2   5   7     1.62     5.29     2.21 o
   2   6   1   482.55   472.38    16.73 o
   2   6   2  3647.90  3638.81    43.38 o
   2   6   3    96.66   100.22     8.70 o
   2   6   4  1813.44  1781.09    41.29 o
   2   6   5     3.02    -1.97     2.84 <
   2   6   6     3.65    10.08     5.99 <
   2   6   7    12.23     0.49     6.30 <
   2   7   1    57.98    58.87     6.20 o
   2   7   2  4135.84  4124.30    60.45 o
   2   7   3   228.14   240.81    11.06 o
   2   7   4  1345.78  1339.42    36.57 o
   2   7   5   313.89   307.26    18.21 o
   2   7   6  2454.77  2274.24    55.87 o
   2   7   7  1378.62  1391.92    60.79 o
   2   8   1  5524.91  5110.46    89.84 o
   2   8   2   699.08   699.40    23.47 o
   2   8   3   273.21   279.48    12.40 o
   2   8   4    86.01    93.38     7.75 o
   2   8   5  7734.65  7565.20   106.39 o
   2   8   6   305.82   312.67    20.38 o
   2   8   7  2510.98  2363.66    71.84 o
   2   9   2  2786.14  2653.58    51.19 o
   2   9   3   284.16   288.52    13.45 o
   2   9   4   160.53   172.16    10.86 o
   2   9   5  8918.93  9055.61   100.36 o
   2   9   6  9421.84  9043.31   127.50 o
   2   9   7    12.41    -0.46     6.89 <
   2   9   8   384.09   385.56    36.55 o
   2  10   2  1028.96  1047.29    32.95 o
   2  10   3    47.51    53.09     5.93 o
   2  10   4     0.88    -0.62     2.27 <
   2  10   5    35.98    52.36     6.29 o
   2  10   6   930.39   914.12    36.48 o
   2  10   7     1.38     1.38     4.62 <
   2  10   8    90.01    87.76    17.37 o
   2  11   2    91.78    89.81     9.62 o
   2  11   3   133.53   139.37    12.23 o
   2  11   4    11.38    10.34     2.39 o
   2  11   5  3432.26  3326.48    57.30 o
   2  11   6  7989.49  8027.01   111.14 o
   2  11   7   478.64   436.13    38.37 o
   2  11   8   126.88   130.00    20.79 o
   2  11   9     5.91     7.24     8.60 <
   2  12   2   222.54   228.30    20.23 o
   2  12   3     2.76    -3.80     1.81 <
   2  12   4    82.18    94.26     9.22 o
   2  12   5  9847.54  9346.77   107.15 o
   2  12   6   319.47   361.39    22.33 o
   2  12   7  3467.59  3370.20   113.40 o
   2  12   8     0.00    -1.15    10.22 <
   2  12   9   445.23   411.34    42.37 o
   2  13   2   954.33   875.91    41.78 o
   2  13   3     1.70     1.36     4.85 <
   2  13   4   292.07   305.12    17.12 o
   2  13   5   229.42   222.68    14.71 o
   2  13   6    39.75    51.89     8.82 o
   2  13   7   679.03   737.25    35.32 o
   2  13   8   946.47   859.27    59.38 o
   2  13   9   559.60   426.71    45.26 o
   2  14   3     0.00    -3.01     5.36 <
   2  14   4   673.61   661.66    31.66 o
   2  14   5   117.53   118.27    12.70 o
   2  14   6     0.72     5.00     2.26 o
   2  14   7     1.82     9.81     5.05 <
   2  14   8   227.91   233.61    32.02 o
   2  15   3   142.04   125.81    18.32 o
   2  15   4    65.43    75.29    13.01 o
   2  15   5   465.92   495.77    28.53 o
   2  15   6   223.41   240.38    19.64 o
   2  15   7    70.73    55.77    11.83 o
   2  15   8   801.46   725.66    54.93 o
   2  16   3     2.42     5.66     2.65 o
   2  16   4    54.54    68.11    14.78 o
   2  16   5  1008.65  1038.17    57.95 o
   2  16   6   115.32   123.98    22.15 o
   2  16   7   633.04   636.50    48.70 o
   2  17   3    72.35    90.85    15.96 o
   2  17   4   264.10   230.58    27.22 o
   2  17   6   791.20   856.71    61.59 o
   2  18   4  1101.56  1286.11    68.39 o
   3   0   2 27882.40 27864.30   285.60 o
   3   0   4 13431.20 13311.50   254.40 o
   3   1   1    83.57    71.64     4.22 o
   3   1   2 10283.10 10978.50    97.51 o
   3   1   3 29678.70 29968.80   259.05 o
   3   1   4  3129.49  3191.78    59.54 o
   3   1   5   365.47   369.75    37.20 o
   3   2   1  1524.56  1524.31    21.52 o
   3   2   2    15.20    16.79     3.59 o
   3   2   3  3937.76  3769.62    61.47 o
   3   2   4    61.06    50.99     8.09 o
   3   2   5  2099.05  2048.01    62.74 o
   3   2   6   647.40   615.72    51.74 o
   3   3   1  3521.34  3459.72    50.37 o
   3   3   2    48.64    49.63     5.91 o
   3   3   3   124.88   122.66    13.23 o
   3   3   4  2402.13  2401.59    64.45 o
   3   3   5  4113.15  4242.21    95.79 o
   3   3   6    65.50    69.70    12.40 o
   3   4   1     0.16    -0.79     2.17 <
   3   4   2  1071.84  1124.42    38.99 o
   3   4   3   713.85   726.85    33.40 o
   3   4   4  2000.01  1930.72    58.73 o
   3   4   5   212.22   182.44    18.12 o
   3   4   6    76.05    92.86    14.26 o
   3   4   7   436.53   425.60    47.47 o
   3   5   1   410.64   367.73    16.30 o
   3   5   2  1169.49  1211.25    41.79 o
   3   5   3  2855.95  2963.97    51.92 o
   3   5   4   716.97   697.94    25.75 o
   3   5   5   148.72   159.08    17.54 o
   3   5   6    22.59    14.90     6.83 o
   3   6   1  1994.77  2073.04    58.05 o
   3   6   2   400.65   423.12    24.94 o
   3   6   3  8233.12  8365.78   100.75 o
   3   6   4   115.00   133.55    11.27 o
   3   6   5   811.30   762.75    29.40 o
   3   6   6    27.37    25.41     9.93 o
   3   7   1   950.49   922.78    51.41 o
   3   7   2  4455.43  4513.43    92.73 o
   3   7   3  2751.70  2692.24    50.97 o
   3   7   4  1104.95  1126.79    34.63 o
   3   7   5   190.87   189.59    14.68 o
   3   7   6    88.84   102.60    15.12 o
   3   8   2   338.91   376.70    25.73 o
   3   8   3    34.59    24.14     6.93 o
   3   8   4     0.12     0.76     2.17 <
   3   8   5    36.27    32.75     6.56 o
   3   8   6   303.28   315.24    23.36 o
   3   8   7   270.94   256.33    25.01 o
   3   9   1   990.61   944.14    26.60 o
   3   9   2   851.71   867.10    28.83 o
   3   9   3   437.87   405.14    28.41 o
   3   9   4  1708.77  1718.45    44.91 o
   3   9   5   888.26   885.12    33.82 o
   3   9   6   165.37   169.01    19.02 o
   3   9   7   200.74   219.51    23.46 o
   3  10   1  1384.90  1332.47    35.56 o
   3  10   2   610.76   599.43    24.93 o
   3  10   3  3704.01  3571.03    66.15 o
   3  10   4   624.43   591.91    26.59 o
   3  10   5   546.82   514.01    35.65 o
   3  10   6   150.30   136.09    16.73 o
   3  10   7  1329.69  1414.39    63.35 o
   3  11   2   214.87   216.55    16.94 o
   3  11   3   213.92   216.30    15.98 o
   3  11   4   240.42   253.85    17.93 o
   3  11   5     1.25    -1.12     3.06 <
   3  11   6   248.73   250.55    23.13 o
   3  11   7   288.54   312.06    29.11 o
   3  12   2  1699.58  1844.49    53.38 o
   3  12   3  1089.94  1060.65    37.82 o
   3  12   4   777.74   737.40    31.60 o
   3  12   5     8.59     6.66     3.59 <
   3  12   6     7.24     9.88     4.09 o
   3  13   2  3772.96  4053.95    92.71 o
   3  13   3  9816.78 10591.50   143.96 o
   3  13   5   181.94   221.71    22.85 o
   3  14   2    98.97   102.40    13.16 o
   3  15   2  2285.00     0.14     2.99 <
   4   0   0  2841.09  2790.36    73.54 o
   4   0   2   255.12   247.27    16.91 o
   4   0   4  1350.88  1406.73    48.38 o
   4   1   0 15836.80 15193.70   168.23 o
   4   1   1  4924.04  4737.33    46.22 o
   4   1   2   834.24   799.76    18.38 o
   4   1   3    66.91    60.06     6.37 o
   4   1   4   169.68   180.67    13.89 o
   4   1   5  2656.20  2609.29    60.14 o
   4   1   6  4872.27  4871.14   162.21 o
   4   2   0   527.05   533.06    20.78 o
   4   2   1   191.79   188.90     7.39 o
   4   2   2     1.47     4.32     1.49 o
   4   2   3    91.09    86.65     8.65 o
   4   2   4     0.78     1.33     2.26 <
   4   2   5  2768.00  2723.62    76.72 o
   4   2   6   304.37   336.73    39.94 o
   4   3   0  3333.67  3205.93    91.69 o
   4   3   1  1348.65  1321.98    25.75 o
   4   3   2    37.28    30.11     3.50 o
   4   3   3   130.56   124.82    10.73 o
   4   3   4    56.50    68.84    10.88 o
   4   3   5  3673.92  3594.16    92.27 o
   4   3   6   955.78   928.65    47.13 o
   4   4   0 12505.80 12193.30   142.94 o
   4   4   1     0.37     4.64     3.34 <
   4   4   2   380.28   387.78    24.11 o
   4   4   3     4.26     3.09     2.24 <
   4   4   4   191.45   180.23    18.22 o
   4   4   5     0.03    -8.19     7.03 <
   4   4   6  6391.99  6478.96   137.15 o
   4   5   0   174.15   183.40    11.98 o
   4   5   1  3765.59  3775.04    69.12 o
   4   5   2  3523.15  3525.39    61.30 o
   4   5   3   109.13   103.45    13.53 o
   4   5   4  2848.04  2978.27    57.86 o
   4   5   5  1289.06  1414.64    57.36 o
   4   6   0   333.17   337.83    13.64 o
   4   6   1  1912.94  1809.94    47.06 o
   4   6   2    13.07    17.94     4.21 o
   4   6   3   231.29   236.79    21.50 o
   4   6   4    19.02    17.05     3.28 o
   4   6   5  1247.18  1262.99    39.05 o
   4   7   1  2598.81  2400.65    54.95 o
   4   7   2   756.46   846.41    40.83 o
   4   7   3   217.90   213.76    20.60 o
   4   7   4    10.83     1.66     5.70 <
   4   7   5  1678.56  1690.37    46.71 o
   4   8   1    36.02    43.02    14.34 o
   4   8   2  2245.44  2283.73    72.37 o
   4   8   3     0.00     4.12     5.51 <
   4   8   4     7.36     6.03     4.50 <
   4   9   0  2991.93  2845.64    52.13 o
   4   9   3   194.29   206.67    22.05 o
   4   9   4  1997.12  2059.72    74.07 o
   4  10   2     6.16    12.05     7.18 <
   4  10   3    11.03     9.16     7.32 <
   4  11   3   180.68   178.57    29.33 o
   5   0   2   154.49   134.86    10.30 o
   5   0   4   531.04   513.43    30.05 o
   5   1   1   136.55   139.58     7.09 o
   5   1   2   168.32   190.67     9.29 o
   5   1   3  1326.33  1357.73    38.32 o
   5   1   4    21.58    37.25     6.91 o
   5   1   5     1.09     2.99     6.18 <
   5   2   1    10.30    15.66     2.51 o
   5   2   2  2368.80  2297.35    38.35 o
   5   2   3  2131.45  2190.54    39.77 o
   5   2   4  1397.38  1305.37    40.47 o
   5   2   5   337.18   370.20    23.36 o
   5   3   1   378.19   372.86    17.52 o
   5   3   2    25.43    24.55     3.28 o
   5   3   3  5308.54  5200.94    82.26 o
   5   3   4    30.32    23.90     5.54 o
   5   3   5    31.27    12.23     6.84 <
   5   4   1   296.82   280.63    18.55 o
   5   4   2  4868.23  5004.05    79.45 o
   5   4   3    59.66    47.75     7.41 o
   5   4   4  1065.37  1039.71    37.04 o
   5   4   5    62.52    40.47    10.87 o
   5   5   1   420.94   428.16    36.88 o
   5   5   2   119.96   118.28    14.80 o
   5   5   3   496.76   486.48    23.88 o
   5   5   4     3.46     5.68     4.00 <
   5   6   1  1587.62  1666.70    79.97 o
   5   6   2   368.42   389.55    28.94 o
   5   6   3  3622.27  3717.74    94.68 o
   5   6   4   213.53   224.76    22.62 o
   5   7   1   345.15   352.79    37.35 o
   5   7   2   173.23   197.22    21.81 o
   5   7   3   156.15   159.49    18.90 o
   5   7   4   148.01   172.68    29.37 o
   5   8   1   443.99   425.43    42.03 o
   5   8   2   621.65   566.98    49.77 o
   5   8   3  1686.86  1723.45    67.98 o
   5   9   2  2648.87  2558.42   113.51 o
   6   1   2    99.47    94.97    16.15 o
   6   1   3     9.72    -2.84     1.87 <
   6   1   4   316.16   275.82    33.36 o
   6   2   1    65.82    78.16    14.00 o
   6   2   2   150.52   156.25    21.27 o
   6   2   3     0.98    -3.62     5.78 <
   6   2   4   260.30   271.79    33.07 o
   6   3   0    94.52   113.56    18.12 o
   6   3   1   471.29   521.85    39.81 o
   6   3   2  1373.19  1441.62    70.21 o
   6   3   3     0.01     8.07     7.16 <
   6   3   4   863.24   916.10    45.05 o
   6   4   0   875.54   938.38    54.62 o
   6   4   1   120.96   128.56    20.51 o
   6   4   2   213.85   242.38    29.61 o
   6   4   3   355.88   399.42    29.27 o
   6   4   4    21.72    26.05    10.75 o
   6   5   0  1102.31  1146.56    64.78 o
   6   5   1    33.72    39.65    12.02 o
   6   5   2     2.25    -4.22     5.57 <
   6   5   3     0.80     0.09     3.83 <
   6   6   1    79.64    82.81    16.59 o
   6   6   2   453.78   480.19    46.48 o
   6   6   3    52.88    37.94    14.30 o
   6   7   1  1015.53  1108.83    70.44 o
   6   7   2   691.39   667.27    55.10 o

# start Validation Reply Form
_vrf_PLAT027_I
;
PROBLEM: _diffrn_reflns_theta_full value (too) Low ......      12.67 Degree
RESPONSE: The dataset was incomplete since the data were collected in a diamond 
anvil cell metallic body of which shadows more than 60% of the reflections
;
_vrf_PLAT029_I
;
PROBLEM: _diffrn_measured_fraction_theta_full value Low .      0.730 Why?  
RESPONSE: The dataset was incomplete since the data were collected in
 a diamond anvil cell metallic body of which shadows
 more than 60% of the reflections.
;
_vrf_PLAT088_I
;
PROBLEM: Poor Data / Parameter Ratio ....................       7.44 Note  
RESPONSE: Poor data/parameter ratio is due to big amount of the parameters to 
refine and incompleteness of the dataset (measurement in a diamond anvil cell).
;
# end Validation Reply Form
