# Supplementary material for: Sub-micrometer focusing setup for high-pressure crystallography at the Extreme Conditions beamline at PETRA III
Source: J Synchrotron Radiat. 2022 Apr 4;29(Pt 3):654–63. doi: 10.1107/S1600577522002582 (PMC9070721; doi:10.1107/S1600577522002582)
Supplement: Supplementary file 4 [file s-29-00654-sup4.zip › 02_CoSb3_0GPa/Table2-CoSb3-tiny.cif]

#=======================================================================
data_CoSb3
#=======================================================================

_audit_creation_method                   'Jana2006 Version : 24/08/2020'

_publ_contact_author_name                ?
_publ_contact_author_address
; ?
;
_publ_contact_author_email               ?
_publ_contact_author_fax                 ?
_publ_contact_author_phone               ?

_publ_requested_journal                  'Acta Crystallographica Section C'

loop_
 _publ_author_name
 _publ_author_footnote
 _publ_author_address
; ?      # name
;
; ?      # footnote
;
; ?      # address
;

#=======================================================================
data_I
#=======================================================================

_chemical_name_systematic				 'Cobalt antimonide (1/3)'	
_chemical_name_common                    'Cobalt antimonide (1/3)'
_chemical_formula_moiety                 'Co1 Sb3'
_chemical_formula_structural             'Co Sb3'
_chemical_formula_sum                    'Co1 Sb3'
_chemical_formula_weight                 424.2

_symmetry_cell_setting                   cubic
_symmetry_space_group_name_H-M           'I m -3'
_symmetry_space_group_name_Hall          '-I 2;2;3'
_symmetry_Int_Tables_number              204

loop_
 _space_group_symop_id
 _space_group_symop_operation_xyz
 1   x,y,z
 2   -x,-y,z
 3   -x,y,-z
 4   x,-y,-z
 5   z,x,y
 6   z,-x,-y
 7   -z,-x,y
 8   -z,x,-y
 9   y,z,x
 10  -y,z,-x
 11  y,-z,-x
 12  -y,-z,x
 13  -x,-y,-z
 14  x,y,-z
 15  x,-y,z
 16  -x,y,z
 17  -z,-x,-y
 18  -z,x,y
 19  z,x,-y
 20  z,-x,y
 21  -y,-z,-x
 22  y,-z,x
 23  -y,z,x
 24  y,z,-x
 25  x+1/2,y+1/2,z+1/2
 26  -x+1/2,-y+1/2,z+1/2
 27  -x+1/2,y+1/2,-z+1/2
 28  x+1/2,-y+1/2,-z+1/2
 29  z+1/2,x+1/2,y+1/2
 30  z+1/2,-x+1/2,-y+1/2
 31  -z+1/2,-x+1/2,y+1/2
 32  -z+1/2,x+1/2,-y+1/2
 33  y+1/2,z+1/2,x+1/2
 34  -y+1/2,z+1/2,-x+1/2
 35  y+1/2,-z+1/2,-x+1/2
 36  -y+1/2,-z+1/2,x+1/2
 37  -x+1/2,-y+1/2,-z+1/2
 38  x+1/2,y+1/2,-z+1/2
 39  x+1/2,-y+1/2,z+1/2
 40  -x+1/2,y+1/2,z+1/2
 41  -z+1/2,-x+1/2,-y+1/2
 42  -z+1/2,x+1/2,y+1/2
 43  z+1/2,x+1/2,-y+1/2
 44  z+1/2,-x+1/2,y+1/2
 45  -y+1/2,-z+1/2,-x+1/2
 46  y+1/2,-z+1/2,x+1/2
 47  -y+1/2,z+1/2,x+1/2
 48  y+1/2,z+1/2,-x+1/2

_cell_length_a                           9.03600(10)
_cell_length_b                           9.03600(10)
_cell_length_c                           9.03600(10)
_cell_angle_alpha                        90
_cell_angle_beta                         90
_cell_angle_gamma                        90
_cell_volume                             737.783(14)
_cell_formula_units_Z                    8

_cell_measurement_reflns_used            357
_cell_measurement_theta_min              2.16
_cell_measurement_theta_max              18.03
_cell_measurement_temperature            293
_cell_special_details
; ?
;

_exptl_crystal_density_diffrn            7.6398
_exptl_crystal_density_meas              ?
_exptl_crystal_density_method            ?
_exptl_crystal_F_000                     1440

_exptl_absorpt_coefficient_mu            8.83
_exptl_crystal_description               block
_exptl_crystal_size_max                  0.003
_exptl_crystal_size_mid                  0.003
_exptl_crystal_size_min                  0.002
_exptl_crystal_size_rad                  ?
_exptl_crystal_colour                    grey
_exptl_absorpt_correction_type           'multi-scan'
_exptl_absorpt_process_details
;
CrysAlisPro 1.171.40.84a (Rigaku Oxford Diffraction, 2020)
Empirical absorption correction using spherical harmonics,
implemented in SCALE3 ABSPACK scaling algorithm.
;
_exptl_absorpt_correction_T_min          0.888
_exptl_absorpt_correction_T_max          1
loop_
 _exptl_crystal_face_index_h
 _exptl_crystal_face_index_k
 _exptl_crystal_face_index_l
 _exptl_crystal_face_perp_dist
 ? ? ? ?

_exptl_special_details                   'Dataset measured while the sample was loaded inside a Diamond anvil cell (DAC)'
_diffrn_ambient_temperature              293
_diffrn_source                           'synchrotron'
_diffrn_radiation_type                   'synchrotron'
_diffrn_radiation_source                 'synchrotron'
_diffrn_source_type              		 'PETRAIII, Beamline P02.2'
_diffrn_radiation_wavelength             0.483
_diffrn_measurement_device_type          'customized \w-circle diffractometer'
_diffrn_detector                      	 'Flat panel'
_diffrn_detector_area_resol_mean         5.0
_diffrn_detector_type                 	 'Perkin Elmer XRD1621'
_diffrn_measurement_method               '\w scans'

_diffrn_reflns_number                    490
_diffrn_reflns_theta_min                 2.17
_diffrn_reflns_theta_max                 18.16
_diffrn_reflns_theta_full                15.5
_diffrn_measured_fraction_theta_max      0.78
_diffrn_measured_fraction_theta_full     0.98
_diffrn_reflns_av_R_equivalents          0.0161
_diffrn_reflns_av_unetI/netI             0.0167
_diffrn_reflns_limit_h_min               -5
_diffrn_reflns_limit_h_max               7
_diffrn_reflns_limit_k_min               -9
_diffrn_reflns_limit_k_max               10
_diffrn_reflns_limit_l_min               -10
_diffrn_reflns_limit_l_max               9
_diffrn_reflns_reduction_process         ?

_diffrn_standards_number                 ?
_diffrn_standards_interval_count         ?
_diffrn_standards_interval_time          ?
_diffrn_standards_decay_%                ?
loop_
_diffrn_standard_refln_index_h
_diffrn_standard_refln_index_k
_diffrn_standard_refln_index_l
  ? ? ?

_diffrn_radiation_probe                  X-ray

_refine_special_details
; ?
;

_reflns_number_total                     133
_reflns_number_gt                        121
_reflns_threshold_expression             'I>2\s(I)'

_refine_ls_structure_factor_coef         Fsqd
_refine_ls_R_factor_gt                   0.0121
_refine_ls_wR_factor_gt                  0.0324
_refine_ls_R_factor_all                  0.0154
_refine_ls_wR_factor_ref                 0.0431
_refine_ls_goodness_of_fit_ref           1.34
_refine_ls_goodness_of_fit_gt            1.06
_refine_ls_restrained_S_gt               ?
_refine_ls_restrained_S_all              ?
_refine_ls_number_reflns                 133
_refine_ls_number_parameters             9
_refine_ls_number_restraints             0
_refine_ls_number_constraints            0
_refine_ls_weighting_scheme              sigma
_refine_ls_weighting_details             'w=1/(\s^2^(I)+0.0004I^2^)'
_refine_ls_hydrogen_treatment            ?
_refine_ls_shift/su_max                  0.0334
_refine_ls_shift/su_mean                 0.0150
_refine_diff_density_max                 1.28
_refine_diff_density_min                 -1.03
_refine_ls_extinction_method             'none'
_refine_ls_extinction_coef               ?
_refine_ls_extinction_expression         ?
_refine_ls_abs_structure_details         ?
_refine_ls_abs_structure_Flack           ?
_refine_ls_abs_structure_Rogers          ?

loop_
 _atom_type_symbol
 _atom_type_scat_dispersion_real
 _atom_type_scat_dispersion_imag
 _atom_type_scat_source
 Co   0.2645  0.4817
 'International Tables Vol C tables 4.2.6.8 and 6.1.1.1'
 Sb  -1.4957  0.7841
 'International Tables Vol C tables 4.2.6.8 and 6.1.1.1'

_computing_data_collection
 'CrysAlisPro 1.171.40.67a (Rigaku OD, 2019)'
_computing_cell_refinement
 'CrysAlisPro 1.171.40.67a (Rigaku OD, 2019)'
_computing_data_reduction
 'CrysAlisPro 1.171.40.67a (Rigaku OD, 2019)'
_computing_structure_solution            'Jana2006 Version : 24/08/2020'
_computing_structure_refinement          'Jana2006 Version : 24/08/2020'
_computing_molecular_graphics            'Vesta, Version 3.4.0 : 08/01/2017'

loop_
 _atom_site_label
 _atom_site_type_symbol
 _atom_site_fract_x
 _atom_site_fract_y
 _atom_site_fract_z
 _atom_site_adp_type
 _atom_site_U_iso_or_equiv
 _atom_site_site_symmetry_multiplicity
 _atom_site_occupancy
 _atom_site_calc_flag
 _atom_site_refinement_flags
 _atom_site_disorder_assembly
 _atom_site_disorder_group
  Sb1 Sb 0 0.15785(5) 0.33509(5) Uani 0.00549(19) 24 1 d . . .
  Co1 Co 0.25 0.25 0.25 Uani 0.0039(2) 8 1 d . . .

loop_
 _atom_site_aniso_label
 _atom_site_aniso_type_symbol
 _atom_site_aniso_U_11
 _atom_site_aniso_U_22
 _atom_site_aniso_U_33
 _atom_site_aniso_U_12
 _atom_site_aniso_U_13
 _atom_site_aniso_U_23
 Sb1 Sb 0.0041(3) 0.0053(3) 0.0070(3) 0 0 0.00090(16)
 Co1 Co 0.0039(4) 0.0039(4) 0.0039(4) 0.0006(3) 0.0006(3) 0.0006(3)

loop_
 _geom_bond_atom_site_label_1
 _geom_bond_atom_site_label_2
 _geom_bond_site_symmetry_1
 _geom_bond_site_symmetry_2
 _geom_bond_distance
 _geom_bond_publ_flag
  Sb1 Sb1 . 2_555 2.8526(6) ?
  Sb1 Co1 . . 2.5274(2) ?
  Sb1 Co1 . 28_455 2.5274(2) ?

loop_
 _geom_angle_atom_site_label_1
 _geom_angle_atom_site_label_2
 _geom_angle_atom_site_label_3
 _geom_angle_site_symmetry_1
 _geom_angle_site_symmetry_2
 _geom_angle_site_symmetry_3
 _geom_angle
 _geom_angle_publ_flag
  Sb1 Sb1 Co1 2_555 . . 109.237(11) ?
  Sb1 Sb1 Co1 2_555 . 28_455 109.237(11) ?
  Co1 Sb1 Co1 . . 28_455 126.711(18) ?
  Sb1 Co1 Sb1 . . 28_555 180 ?
  Sb1 Co1 Sb1 . . 5_555 94.455(13) ?
  Sb1 Co1 Sb1 . . 32_555 85.545(13) ?
  Sb1 Co1 Sb1 . . 9_555 94.455(13) ?
  Sb1 Co1 Sb1 . . 36_555 85.545(13) ?
  Sb1 Co1 Sb1 28_555 . 5_555 85.545(13) ?
  Sb1 Co1 Sb1 28_555 . 32_555 94.455(13) ?
  Sb1 Co1 Sb1 28_555 . 9_555 85.545(13) ?
  Sb1 Co1 Sb1 28_555 . 36_555 94.455(13) ?
  Sb1 Co1 Sb1 5_555 . 32_555 180 ?
  Sb1 Co1 Sb1 5_555 . 9_555 94.455(13) ?
  Sb1 Co1 Sb1 5_555 . 36_555 85.545(13) ?
  Sb1 Co1 Sb1 32_555 . 9_555 85.545(13) ?
  Sb1 Co1 Sb1 32_555 . 36_555 94.455(13) ?
  Sb1 Co1 Sb1 9_555 . 36_555 180 ?

loop_
 _refln_index_h
 _refln_index_k
 _refln_index_l
 _refln_F_squared_calc
 _refln_F_squared_meas
 _refln_F_squared_sigma
 _refln_observed_status
   0   1   1   8141.08   7874.11    174.50 o
   0   0   2  23452.00  24278.10    449.76 o
   1   1   2  13554.80  13729.60    169.19 o
   0   2   2   2358.14   2034.71     81.08 o
   2   2   2     88.66    103.46     23.84 o
   1   0   3 439010.00 410237.00   5472.03 o
   0   1   3  95120.00  91075.10   1217.17 o
   2   1   3 141176.00 141758.00   1049.12 o
   1   2   3   2405.17   2382.73     69.57 o
   0   3   3  80819.00  78998.40   1098.36 o
   2   3   3  65358.00  65038.90    643.94 o
   0   0   4  10037.80   9892.00    255.75 o
   2   0   4 108668.00 107894.00   1248.03 o
   1   1   4   4392.73   4459.66     94.88 o
   3   1   4  15639.10  15863.00    203.57 o
   0   2   4 180897.00 176645.00   1945.13 o
   2   2   4 123139.00 124255.00   1161.23 o
   1   3   4 146980.00 150506.00   1401.71 o
   3   3   4  81251.50  81423.50    813.22 o
   0   4   4   7009.44   7199.63    221.37 o
   2   4   4   8626.93   8762.21    168.54 o
   4   4   4 130635.00 132510.00   3016.30 o
   1   0   5     32.04     95.13     27.19 o
   3   0   5  91230.10  91849.20   1127.18 o
   0   1   5  19278.50  19183.50    323.20 o
   2   1   5   1608.69   1716.09     65.08 o
   4   1   5     76.60     93.58     25.23 o
   1   2   5   3175.58   3130.46     92.03 o
   3   2   5  47759.80  49335.60    514.76 o
   0   3   5 179582.00 177785.00   2349.01 o
   2   3   5    319.66    292.90     41.24 o
   4   3   5   7094.73   7117.00    200.38 o
   1   4   5    678.77    691.47     58.47 o
   3   4   5  57938.20  59630.40    712.04 o
   0   5   5   4450.97   4501.71    235.25 o
   2   5   5     78.05     58.06     34.95 <
   4   5   5    231.34    216.14     48.91 o
   0   0   6 355002.00 347573.00   4313.57 o
   2   0   6  24604.00  24654.20    412.45 o
   4   0   6  25349.90  25218.80    453.44 o
   1   1   6   3011.15   3025.94    105.99 o
   3   1   6 207309.00 210372.00   1574.82 o
   5   1   6      0.92    -27.27     31.68 <
   0   2   6  20320.80  20390.70    455.48 o
   2   2   6  75088.10  76627.40    809.29 o
   4   2   6    135.94    161.35     36.66 o
   1   3   6  42641.80  43221.70    527.74 o
   3   3   6  48848.40  49109.30    645.66 o
   5   3   6  50162.70  49983.60    832.48 o
   0   4   6  29133.20  29266.00    737.76 o
   2   4   6   6720.27   6767.34    160.37 o
   4   4   6  69091.20  70139.60    855.84 o
   1   5   6  10334.10  10132.20    241.70 o
   3   5   6 101514.00 100658.00   1126.86 o
   5   5   6   2572.72   2371.46    126.89 o
   0   6   6 426177.00 408721.00   6390.58 o
   2   6   6   6679.57   7006.35    225.94 o
   4   6   6   1948.63   2066.47    142.00 o
   1   0   7   7970.41   7918.45    200.47 o
   3   0   7  25951.00  26567.10    465.60 o
   5   0   7  16639.50  16264.00    375.21 o
   0   1   7     39.68     92.35     48.34 <
   2   1   7  10562.10  10684.80    197.04 o
   4   1   7   5488.17   5636.57    126.49 o
   6   1   7      6.37     24.91     41.73 <
   1   2   7   9068.98   8778.62    199.00 o
   3   2   7  93553.30  95210.00   1005.76 o
   5   2   7   2043.65   2016.99     92.19 o
   0   3   7 245289.00 241780.00   5610.11 o
   2   3   7   2487.82   2641.50    120.04 o
   4   3   7  10911.30  11426.50    247.66 o
   6   3   7 151873.00 149807.00   1821.83 o
   1   4   7   4360.81   4268.83    164.54 o
   3   4   7 104615.00 104043.00   1526.97 o
   5   4   7    563.44    427.55    114.15 o
   0   5   7   1315.69   1286.90    152.53 o
   2   5   7   4222.36   4310.39    184.79 o
   4   5   7   2036.57   1985.64    155.23 o
   1   6   7   4746.20   4865.98    177.44 o
   3   6   7  15127.30  14639.90    578.94 o
   0   7   7    914.05   1200.84    143.71 o
   2   7   7   9452.02   9701.42    370.72 o
   4   7   7   5310.10   5294.59    405.75 o
   0   0   8  44532.90  45820.10    944.84 o
   2   0   8  65854.40  65679.10   1077.05 o
   4   0   8   9900.17  10241.20    285.39 o
   6   0   8     26.34    -52.75     70.88 <
   1   1   8   8709.54   8752.41    203.24 o
   3   1   8   1511.15   1574.33     83.53 o
   5   1   8   3426.81   3491.05    120.53 o
   7   1   8   7953.59   7098.38    364.11 o
   0   2   8  33179.90  33505.10    716.37 o
   2   2   8  29885.10  31300.30    448.70 o
   4   2   8     56.94     94.15     52.99 <
   6   2   8    397.89    403.79     75.70 o
   1   3   8  36393.50  36883.70    560.08 o
   3   3   8  15032.20  15382.30    387.30 o
   5   3   8  12607.20  13131.60    334.22 o
   0   4   8    984.56   1002.82    144.78 o
   2   4   8     40.25     -8.82     50.14 <
   4   4   8  41777.10  41333.70    941.17 o
   6   4   8  15148.80  14564.30    713.68 o
   1   5   8   2569.17   2749.12    265.06 o
   3   5   8   2193.37   2331.78    170.74 o
   5   5   8    638.63     90.56     62.71 <
   2   6   8   1661.12   1576.46    202.67 o
   4   6   8  53421.20  53572.70   1521.50 o
   1   7   8   8674.91   8218.78    443.80 o
   1   0   9 128758.00 129805.00   1578.74 o
   3   0   9  25811.80  26077.60    863.60 o
   5   0   9  66961.10  67598.20   1349.94 o
   0   1   9  25102.10  25600.40    669.58 o
   2   1   9  42172.30  43331.50    679.63 o
   4   1   9  51579.80  52795.40    876.91 o
   6   1   9  15760.10  15803.70    383.70 o
   1   2   9   1356.74   1333.04    226.35 o
   3   2   9  17399.90  15491.30    520.48 o
   5   2   9    398.01    143.71     73.98 <
   2   3   9  25476.80  26613.50    751.89 o
   4   3   9  35502.40  35608.50    909.98 o
   1   4   9   6983.55   7186.08    492.55 o
   3   4   9  25713.60  26826.70    739.07 o
   5   4   9   3702.83   3582.67    261.46 o
   2   5   9  17042.90  16948.90    774.76 o
   4   5   9  23960.90  24562.30    949.34 o
   1   6   9  84652.50  84911.90   2309.89 o
   4   0  10  39996.80  34768.60   1125.06 o
   6   0  10     12.90    262.52    167.23 <
   3   1  10  11140.60  11134.40    534.85 o
   5   1  10     31.82     13.23    108.36 <
   4   2  10  53468.70  52983.70   1610.34 o
   1   5  10     36.06    140.45    178.83 <
   3   5  10   6905.20   6019.37    472.79 o

# start Validation Reply Form
_vrf_PLAT027_I
;
PROBLEM: _diffrn_reflns_theta_full value (too) Low ......      15.50 Degree
RESPONSE: The dataset was incomplete since the data were collected in a diamond 
anvil cell metallic body of which shadows more than 60% of the reflections
;
_vrf_PLAT911_I
;
PROBLEM: Missing FCF Refl Between Thmin & STh/L=    0.600         13 Report
RESPONSE: Certain part of the reflections is missing due to geometry 
of the experiment. The metallic body of the diamond anvil cell 
absorbs more than 60% of the reflections.
;
# end Validation Reply Form
