# Supplementary material for: Sub-micrometer focusing setup for high-pressure crystallography at the Extreme Conditions beamline at PETRA III
Source: J Synchrotron Radiat. 2022 Apr 4;29(Pt 3):654–63. doi: 10.1107/S1600577522002582 (PMC9070721; doi:10.1107/S1600577522002582)
Supplement: Supplementary file 4 [file s-29-00654-sup4.zip › 02_CoSb3_0GPa/Table2-CoSb3-tiny.fcf]

#
# h,k,l, Fc-squared, Fo-squared, sigma(Fo-squared) and status flag
#
data_I
_shelx_title                             'csb_s2_shelxt_a.res in im-3'
_shelx_refln_list_code                   4
_shelx_F_calc_maximum                    640.50
_exptl_crystal_F_000                     1440
_reflns_d_resolution_high                0.7749

loop_
 _symmetry_equiv_pos_as_xyz
 'x, y, z'
 '-x, -y, z'
 '-x, y, -z'
 'x, -y, -z'
 'z, x, y'
 'z, -x, -y'
 '-z, -x, y'
 '-z, x, -y'
 'y, z, x'
 '-y, z, -x'
 'y, -z, -x'
 '-y, -z, x'
 '-x, -y, -z'
 'x, y, -z'
 'x, -y, z'
 '-x, y, z'
 '-z, -x, -y'
 '-z, x, y'
 'z, x, -y'
 'z, -x, y'
 '-y, -z, -x'
 'y, -z, x'
 '-y, z, x'
 'y, z, -x'
 'x+1/2, y+1/2, z+1/2'
 '-x+1/2, -y+1/2, z+1/2'
 '-x+1/2, y+1/2, -z+1/2'
 'x+1/2, -y+1/2, -z+1/2'
 'z+1/2, x+1/2, y+1/2'
 'z+1/2, -x+1/2, -y+1/2'
 '-z+1/2, -x+1/2, y+1/2'
 '-z+1/2, x+1/2, -y+1/2'
 'y+1/2, z+1/2, x+1/2'
 '-y+1/2, z+1/2, -x+1/2'
 'y+1/2, -z+1/2, -x+1/2'
 '-y+1/2, -z+1/2, x+1/2'
 '-x+1/2, -y+1/2, -z+1/2'
 'x+1/2, y+1/2, -z+1/2'
 'x+1/2, -y+1/2, z+1/2'
 '-x+1/2, y+1/2, z+1/2'
 '-z+1/2, -x+1/2, -y+1/2'
 '-z+1/2, x+1/2, y+1/2'
 'z+1/2, x+1/2, -y+1/2'
 'z+1/2, -x+1/2, y+1/2'
 '-y+1/2, -z+1/2, -x+1/2'
 'y+1/2, -z+1/2, x+1/2'
 '-y+1/2, z+1/2, x+1/2'
 'y+1/2, z+1/2, -x+1/2'

_cell_length_a                           9.03600(10)
_cell_length_b                           9.03600(10)
_cell_length_c                           9.03600(10)
_cell_angle_alpha                        90
_cell_angle_beta                         90
_cell_angle_gamma                        90

_shelx_F_squared_multiplier              1.000

loop_
 _refln_index_h
 _refln_index_k
 _refln_index_l
 _refln_F_squared_calc
 _refln_F_squared_meas
 _refln_F_squared_sigma
 _refln_observed_status
   0   1   1   8141.08   7874.11    174.50 o
   0   0   2  23452.00  24278.10    449.76 o
   1   1   2  13554.80  13729.60    169.19 o
   0   2   2   2358.14   2034.71     81.08 o
   2   2   2     88.66    103.46     23.84 o
   1   0   3 439010.00 410237.00   5472.03 o
   0   1   3  95120.00  91075.10   1217.17 o
   2   1   3 141176.00 141758.00   1049.12 o
   1   2   3   2405.17   2382.73     69.57 o
   0   3   3  80819.00  78998.40   1098.36 o
   2   3   3  65358.00  65038.90    643.94 o
   0   0   4  10037.80   9892.00    255.75 o
   2   0   4 108668.00 107894.00   1248.03 o
   1   1   4   4392.73   4459.66     94.88 o
   3   1   4  15639.10  15863.00    203.57 o
   0   2   4 180897.00 176645.00   1945.13 o
   2   2   4 123139.00 124255.00   1161.23 o
   1   3   4 146980.00 150506.00   1401.71 o
   3   3   4  81251.50  81423.50    813.22 o
   0   4   4   7009.44   7199.63    221.37 o
   2   4   4   8626.93   8762.21    168.54 o
   4   4   4 130635.00 132510.00   3016.30 o
   1   0   5     32.04     95.13     27.19 o
   3   0   5  91230.10  91849.20   1127.18 o
   0   1   5  19278.50  19183.50    323.20 o
   2   1   5   1608.69   1716.09     65.08 o
   4   1   5     76.60     93.58     25.23 o
   1   2   5   3175.58   3130.46     92.03 o
   3   2   5  47759.80  49335.60    514.76 o
   0   3   5 179582.00 177785.00   2349.01 o
   2   3   5    319.66    292.90     41.24 o
   4   3   5   7094.73   7117.00    200.38 o
   1   4   5    678.77    691.47     58.47 o
   3   4   5  57938.20  59630.40    712.04 o
   0   5   5   4450.97   4501.71    235.25 o
   2   5   5     78.05     58.06     34.95 <
   4   5   5    231.34    216.14     48.91 o
   0   0   6 355002.00 347573.00   4313.57 o
   2   0   6  24604.00  24654.20    412.45 o
   4   0   6  25349.90  25218.80    453.44 o
   1   1   6   3011.15   3025.94    105.99 o
   3   1   6 207309.00 210372.00   1574.82 o
   5   1   6      0.92    -27.27     31.68 <
   0   2   6  20320.80  20390.70    455.48 o
   2   2   6  75088.10  76627.40    809.29 o
   4   2   6    135.94    161.35     36.66 o
   1   3   6  42641.80  43221.70    527.74 o
   3   3   6  48848.40  49109.30    645.66 o
   5   3   6  50162.70  49983.60    832.48 o
   0   4   6  29133.20  29266.00    737.76 o
   2   4   6   6720.27   6767.34    160.37 o
   4   4   6  69091.20  70139.60    855.84 o
   1   5   6  10334.10  10132.20    241.70 o
   3   5   6 101514.00 100658.00   1126.86 o
   5   5   6   2572.72   2371.46    126.89 o
   0   6   6 426177.00 408721.00   6390.58 o
   2   6   6   6679.57   7006.35    225.94 o
   4   6   6   1948.63   2066.47    142.00 o
   1   0   7   7970.41   7918.45    200.47 o
   3   0   7  25951.00  26567.10    465.60 o
   5   0   7  16639.50  16264.00    375.21 o
   0   1   7     39.68     92.35     48.34 <
   2   1   7  10562.10  10684.80    197.04 o
   4   1   7   5488.17   5636.57    126.49 o
   6   1   7      6.37     24.91     41.73 <
   1   2   7   9068.98   8778.62    199.00 o
   3   2   7  93553.30  95210.00   1005.76 o
   5   2   7   2043.65   2016.99     92.19 o
   0   3   7 245289.00 241780.00   5610.11 o
   2   3   7   2487.82   2641.50    120.04 o
   4   3   7  10911.30  11426.50    247.66 o
   6   3   7 151873.00 149807.00   1821.83 o
   1   4   7   4360.81   4268.83    164.54 o
   3   4   7 104615.00 104043.00   1526.97 o
   5   4   7    563.44    427.55    114.15 o
   0   5   7   1315.69   1286.90    152.53 o
   2   5   7   4222.36   4310.39    184.79 o
   4   5   7   2036.57   1985.64    155.23 o
   1   6   7   4746.20   4865.98    177.44 o
   3   6   7  15127.30  14639.90    578.94 o
   0   7   7    914.05   1200.84    143.71 o
   2   7   7   9452.02   9701.42    370.72 o
   4   7   7   5310.10   5294.59    405.75 o
   0   0   8  44532.90  45820.10    944.84 o
   2   0   8  65854.40  65679.10   1077.05 o
   4   0   8   9900.17  10241.20    285.39 o
   6   0   8     26.34    -52.75     70.88 <
   1   1   8   8709.54   8752.41    203.24 o
   3   1   8   1511.15   1574.33     83.53 o
   5   1   8   3426.81   3491.05    120.53 o
   7   1   8   7953.59   7098.38    364.11 o
   0   2   8  33179.90  33505.10    716.37 o
   2   2   8  29885.10  31300.30    448.70 o
   4   2   8     56.94     94.15     52.99 <
   6   2   8    397.89    403.79     75.70 o
   1   3   8  36393.50  36883.70    560.08 o
   3   3   8  15032.20  15382.30    387.30 o
   5   3   8  12607.20  13131.60    334.22 o
   0   4   8    984.56   1002.82    144.78 o
   2   4   8     40.25     -8.82     50.14 <
   4   4   8  41777.10  41333.70    941.17 o
   6   4   8  15148.80  14564.30    713.68 o
   1   5   8   2569.17   2749.12    265.06 o
   3   5   8   2193.37   2331.78    170.74 o
   5   5   8    638.63     90.56     62.71 <
   2   6   8   1661.12   1576.46    202.67 o
   4   6   8  53421.20  53572.70   1521.50 o
   1   7   8   8674.91   8218.78    443.80 o
   1   0   9 128758.00 129805.00   1578.74 o
   3   0   9  25811.80  26077.60    863.60 o
   5   0   9  66961.10  67598.20   1349.94 o
   0   1   9  25102.10  25600.40    669.58 o
   2   1   9  42172.30  43331.50    679.63 o
   4   1   9  51579.80  52795.40    876.91 o
   6   1   9  15760.10  15803.70    383.70 o
   1   2   9   1356.74   1333.04    226.35 o
   3   2   9  17399.90  15491.30    520.48 o
   5   2   9    398.01    143.71     73.98 <
   2   3   9  25476.80  26613.50    751.89 o
   4   3   9  35502.40  35608.50    909.98 o
   1   4   9   6983.55   7186.08    492.55 o
   3   4   9  25713.60  26826.70    739.07 o
   5   4   9   3702.83   3582.67    261.46 o
   2   5   9  17042.90  16948.90    774.76 o
   4   5   9  23960.90  24562.30    949.34 o
   1   6   9  84652.50  84911.90   2309.89 o
   4   0  10  39996.80  34768.60   1125.06 o
   6   0  10     12.90    262.52    167.23 <
   3   1  10  11140.60  11134.40    534.85 o
   5   1  10     31.82     13.23    108.36 <
   4   2  10  53468.70  52983.70   1610.34 o
   1   5  10     36.06    140.45    178.83 <
   3   5  10   6905.20   6019.37    472.79 o
