# Supplementary material for: Sub-micrometer focusing setup for high-pressure crystallography at the Extreme Conditions beamline at PETRA III
Source: J Synchrotron Radiat. 2022 Apr 4;29(Pt 3):654–63. doi: 10.1107/S1600577522002582 (PMC9070721; doi:10.1107/S1600577522002582)
Supplement: Supplementary file 4 [file s-29-00654-sup4.zip › 03_oP-Fe3O4_200GPa/Table3-Fe3O4_200 GPa.cif]

#=======================================================================
data_Fe3O4
#=======================================================================

_audit_creation_method                   'Jana2006 Version : 24/08/2020'

_publ_contact_author_name                ?
_publ_contact_author_address
; ?
;
_publ_contact_author_email               ?
_publ_contact_author_fax                 ?
_publ_contact_author_phone               ?

_publ_requested_journal                  'Acta Crystallographica Section C'

loop_
 _publ_author_name
 _publ_author_footnote
 _publ_author_address
; ?      # name
;
; ?      # footnote
;
; ?      # address
;

#=======================================================================
data_I
#=======================================================================

_chemical_name_systematic				 'iron(II) iron(III) oxide'
_chemical_name_common                    'iron(II) iron(III) oxide'
_chemical_formula_moiety                 'Fe3 O4'
_chemical_formula_sum                    'Fe3 O4'
_chemical_formula_weight                 231.5
_chemical_compound_source                'high-pressure high-temperature synthesis'

_symmetry_cell_setting                   orthorhombic
_symmetry_space_group_name_H-M           'P n m a'
_symmetry_space_group_name_Hall          '-P -2xabc;-2yb;-2zac'
_symmetry_Int_Tables_number              62

loop_
 _space_group_symop_id
 _space_group_symop_operation_xyz
 1   x,y,z
 2   -x+1/2,-y,z+1/2
 3   -x,y+1/2,-z
 4   x+1/2,-y+1/2,-z+1/2
 5   -x,-y,-z
 6   x+1/2,y,-z+1/2
 7   x,-y+1/2,z
 8   -x+1/2,y+1/2,z+1/2

_cell_length_a                           7.932(10)
_cell_length_b                           2.5881(13)
_cell_length_c                           8.321(3)
_cell_angle_alpha                        90
_cell_angle_beta                         90
_cell_angle_gamma                        90
_cell_volume                             170.8(2)
_cell_formula_units_Z                    4

_cell_measurement_reflns_used            90
_cell_measurement_theta_min              3.76
_cell_measurement_theta_max              15.7
_cell_measurement_temperature            293
_cell_special_details
; ?
;

_exptl_crystal_density_diffrn            9.0025
_exptl_crystal_density_meas              ?
_exptl_crystal_density_method            ?
_exptl_crystal_F_000                     440

_exptl_absorpt_coefficient_mu            7.968
_exptl_crystal_description               block
_exptl_crystal_size_max                  0.001
_exptl_crystal_size_mid                  0.001
_exptl_crystal_size_min                  0.001
_exptl_crystal_size_rad                  ?
_exptl_crystal_colour                    black
_exptl_absorpt_correction_type           'multi-scan'
_exptl_absorpt_process_details
;
CrysAlisPro 1.171.40.67a (Rigaku Oxford Diffraction, 2019)
Empirical absorption correction using spherical harmonics,
 implemented in SCALE3 ABSPACK scaling algorithm.
;
_exptl_absorpt_correction_T_min          0.559
_exptl_absorpt_correction_T_max          1
loop_
 _exptl_crystal_face_index_h
 _exptl_crystal_face_index_k
 _exptl_crystal_face_index_l
 _exptl_crystal_face_perp_dist
 ? ? ? ?

_exptl_special_details                   'Dataset measured while the sample was loaded inside a Diamond anvil cell (DAC)'
_diffrn_ambient_temperature              293
_diffrn_source                           'synchrotron'
_diffrn_radiation_type                   'synchrotron'
_diffrn_radiation_source                 'synchrotron'
_diffrn_source_type              		 'PETRAIII, Beamline P02.2'
_diffrn_radiation_wavelength             0.483
_diffrn_measurement_device_type          'customized \w-circle diffractometer'
_diffrn_detector                      	 'Flat panel'
_diffrn_detector_area_resol_mean         5.0
_diffrn_detector_type                 	 'Perkin Elmer XRD1621'
_diffrn_measurement_method               '\w scans'

_diffrn_reflns_number                    195
_diffrn_reflns_theta_min                 3.76
_diffrn_reflns_theta_max                 18.1
_diffrn_reflns_theta_full                9.38
_diffrn_measured_fraction_theta_max      0.45
_diffrn_measured_fraction_theta_full     0.7
_diffrn_reflns_av_R_equivalents          0.0291
_diffrn_reflns_av_unetI/netI             0.0278
_diffrn_reflns_limit_h_min               -6
_diffrn_reflns_limit_h_max               7
_diffrn_reflns_limit_k_min               -3
_diffrn_reflns_limit_k_max               2
_diffrn_reflns_limit_l_min               -9
_diffrn_reflns_limit_l_max               7
_diffrn_reflns_reduction_process         ?

_diffrn_standards_number                 ?
_diffrn_standards_interval_count         ?
_diffrn_standards_interval_time          ?
_diffrn_standards_decay_%                ?
loop_
_diffrn_standard_refln_index_h
_diffrn_standard_refln_index_k
_diffrn_standard_refln_index_l
  ? ? ?

_diffrn_radiation_probe                  X-ray

_refine_special_details
; ?
;

_reflns_number_total                     105
_reflns_number_gt                        88
_reflns_threshold_expression             'I>2\s(I)'

_refine_ls_structure_factor_coef         F
_refine_ls_R_factor_gt                   0.0708
_refine_ls_wR_factor_gt                  0.0745
_refine_ls_R_factor_all                  0.0885
_refine_ls_wR_factor_ref                 0.0751
_refine_ls_goodness_of_fit_ref           3.70
_refine_ls_goodness_of_fit_gt            4.12
_refine_ls_restrained_S_gt               ?
_refine_ls_restrained_S_all              ?
_refine_ls_number_reflns                 105
_refine_ls_number_parameters             22
_refine_ls_number_restraints             0
_refine_ls_number_constraints            0
_refine_ls_weighting_scheme              sigma
_refine_ls_weighting_details             'w=1/(\s^2^(F)+0.0001F^2^)'
_refine_ls_hydrogen_treatment            ?
_refine_ls_shift/su_max                  0.0304
_refine_ls_shift/su_mean                 0.0113
_refine_diff_density_max                 2.04
_refine_diff_density_min                 -1.85
_refine_ls_extinction_method             'none'
_refine_ls_extinction_coef               ?
_refine_ls_extinction_expression         ?
_refine_ls_abs_structure_details         ?
_refine_ls_abs_structure_Flack           ?
_refine_ls_abs_structure_Rogers          ?

loop_
 _atom_type_symbol
 _atom_type_scat_dispersion_real
 _atom_type_scat_dispersion_imag
 _atom_type_scat_source
 Fe   0.2465  0.4161
 'International Tables Vol C tables 4.2.6.8 and 6.1.1.1'
 O    0.0038  0.0026
 'International Tables Vol C tables 4.2.6.8 and 6.1.1.1'

_computing_data_collection
 'CrysAlisPro 1.171.40.67a (Rigaku OD, 2019)'
_computing_cell_refinement
 'CrysAlisPro 1.171.40.67a (Rigaku OD, 2019)'
_computing_data_reduction
 'CrysAlisPro 1.171.40.67a (Rigaku OD, 2019)'
_computing_structure_solution            'Jana2006 Version : 24/08/2020'
_computing_structure_refinement          'Jana2006 Version : 24/08/2020'
_computing_molecular_graphics            'Vesta, Version 3.4.0 : 08/01/2017'

loop_
 _atom_site_label
 _atom_site_type_symbol
 _atom_site_fract_x
 _atom_site_fract_y
 _atom_site_fract_z
 _atom_site_adp_type
 _atom_site_U_iso_or_equiv
 _atom_site_site_symmetry_multiplicity
 _atom_site_occupancy
 _atom_site_calc_flag
 _atom_site_refinement_flags
 _atom_site_disorder_assembly
 _atom_site_disorder_group
  Fe1 Fe 0.1519(9) 0.25 0.1956(7) Uiso 0.020(2) 4 1 d . . .
  Fe2 Fe 0.3662(10) 0.25 0.3935(7) Uiso 0.0171(18) 4 1 d . . .
  Fe3 Fe 0.0953(10) 0.25 0.5637(8) Uiso 0.0187(18) 4 1 d . . .
  O1 O 0.024(4) 0.25 0.359(3) Uiso 0.019(7) 4 1 d . . .
  O2 O 0.264(4) 0.25 0.009(3) Uiso 0.018(7) 4 1 d . . .
  O3 O 0.466(4) 0.25 0.603(3) Uiso 0.014(6) 4 1 d . . .
  O4 O 0.203(3) 0.25 0.745(3) Uiso 0.007(6) 4 1 d . . .

loop_
 _geom_bond_atom_site_label_1
 _geom_bond_atom_site_label_2
 _geom_bond_site_symmetry_1
 _geom_bond_site_symmetry_2
 _geom_bond_distance
 _geom_bond_publ_flag
  Fe1 Fe1 . 1_545 2.588(3) ?
  Fe1 Fe1 . 1_565 2.588(3) ?
  Fe1 Fe2 . . 2.367(10) ?
  Fe1 Fe2 . 4_455 2.385(12) ?
  Fe1 Fe3 . 2_554 2.627(10) ?
  Fe1 Fe3 . 2_564 2.627(10) ?
  Fe1 O1 . . 1.70(3) ?
  Fe1 O2 . . 1.79(3) ?
  Fe1 O3 . 2_554 1.77(2) ?
  Fe1 O3 . 2_564 1.77(2) ?
  Fe1 O4 . 2_554 1.777(18) ?
  Fe1 O4 . 2_564 1.777(18) ?
  Fe2 Fe2 . 1_545 2.588(3) ?
  Fe2 Fe2 . 1_565 2.588(3) ?
  Fe2 Fe3 . . 2.573(11) ?
  Fe2 O2 . 2_555 1.91(2) ?
  Fe2 O2 . 2_565 1.91(2) ?
  Fe2 O3 . . 1.92(3) ?
  Fe2 O3 . 3_646 1.86(2) ?
  Fe2 O3 . 3_656 1.86(2) ?
  Fe2 O4 . 2_554 1.874(17) ?
  Fe2 O4 . 2_564 1.874(17) ?
  Fe3 Fe3 . 1_545 2.588(3) ?
  Fe3 Fe3 . 1_565 2.588(3) ?
  Fe3 Fe3 . 3_546 2.254(9) ?
  Fe3 Fe3 . 3_556 2.254(9) ?
  Fe3 O1 . . 1.79(3) ?
  Fe3 O1 . 3_546 1.725(19) ?
  Fe3 O1 . 3_556 1.725(19) ?
  Fe3 O2 . 2_555 1.77(2) ?
  Fe3 O2 . 2_565 1.77(2) ?
  Fe3 O4 . . 1.73(2) ?

loop_
 _geom_angle_atom_site_label_1
 _geom_angle_atom_site_label_2
 _geom_angle_atom_site_label_3
 _geom_angle_site_symmetry_1
 _geom_angle_site_symmetry_2
 _geom_angle_site_symmetry_3
 _geom_angle
 _geom_angle_publ_flag
  Fe1 Fe1 Fe1 1_545 . 1_565 180 ?
  Fe1 Fe1 Fe2 1_545 . . 90.0(2) ?
  Fe1 Fe1 Fe2 1_545 . 4_455 90.0(2) ?
  Fe1 Fe1 Fe3 1_545 . 2_554 60.49(18) ?
  Fe1 Fe1 Fe3 1_545 . 2_564 119.5(3) ?
  Fe1 Fe1 O1 1_545 . . 90.00(19) ?
  Fe1 Fe1 O2 1_545 . . 90.00(19) ?
  Fe1 Fe1 O3 1_545 . 2_554 43.1(7) ?
  Fe1 Fe1 O3 1_545 . 2_564 136.9(8) ?
  Fe1 Fe1 O4 1_545 . 2_554 43.3(6) ?
  Fe1 Fe1 O4 1_545 . 2_564 136.7(7) ?
  Fe1 Fe1 Fe2 1_565 . . 90.0(2) ?
  Fe1 Fe1 Fe2 1_565 . 4_455 90.0(2) ?
  Fe1 Fe1 Fe3 1_565 . 2_554 119.5(3) ?
  Fe1 Fe1 Fe3 1_565 . 2_564 60.49(18) ?
  Fe1 Fe1 O1 1_565 . . 90.00(19) ?
  Fe1 Fe1 O2 1_565 . . 90.00(19) ?
  Fe1 Fe1 O3 1_565 . 2_554 136.9(8) ?
  Fe1 Fe1 O3 1_565 . 2_564 43.1(7) ?
  Fe1 Fe1 O4 1_565 . 2_554 136.7(7) ?
  Fe1 Fe1 O4 1_565 . 2_564 43.3(6) ?
  Fe2 Fe1 Fe2 . . 4_455 154.0(4) ?
  Fe2 Fe1 Fe3 . . 2_554 75.1(3) ?
  Fe2 Fe1 Fe3 . . 2_564 75.1(3) ?
  Fe2 Fe1 O1 . . . 82.7(10) ?
  Fe2 Fe1 O2 . . . 104.3(10) ?
  Fe2 Fe1 O3 . . 2_554 132.9(7) ?
  Fe2 Fe1 O3 . . 2_564 132.9(7) ?
  Fe2 Fe1 O4 . . 2_554 51.4(6) ?
  Fe2 Fe1 O4 . . 2_564 51.4(6) ?
  Fe2 Fe1 Fe3 4_455 . 2_554 126.6(3) ?
  Fe2 Fe1 Fe3 4_455 . 2_564 126.6(3) ?
  Fe2 Fe1 O1 4_455 . . 71.3(10) ?
  Fe2 Fe1 O2 4_455 . . 101.6(10) ?
  Fe2 Fe1 O3 4_455 . 2_554 50.4(9) ?
  Fe2 Fe1 O3 4_455 . 2_564 50.4(9) ?
  Fe2 Fe1 O4 4_455 . 2_554 133.2(6) ?
  Fe2 Fe1 O4 4_455 . 2_564 133.2(6) ?
  Fe3 Fe1 Fe3 2_554 . 2_564 59.02(19) ?
  Fe3 Fe1 O1 2_554 . . 142.3(6) ?
  Fe3 Fe1 O2 2_554 . . 42.1(7) ?
  Fe3 Fe1 O3 2_554 . 2_554 82.1(10) ?
  Fe3 Fe1 O3 2_554 . 2_564 125.5(9) ?
  Fe3 Fe1 O4 2_554 . 2_554 41.0(7) ?
  Fe3 Fe1 O4 2_554 . 2_564 87.8(7) ?
  Fe3 Fe1 O1 2_564 . . 142.3(6) ?
  Fe3 Fe1 O2 2_564 . . 42.1(7) ?
  Fe3 Fe1 O3 2_564 . 2_554 125.5(9) ?
  Fe3 Fe1 O3 2_564 . 2_564 82.1(10) ?
  Fe3 Fe1 O4 2_564 . 2_554 87.8(7) ?
  Fe3 Fe1 O4 2_564 . 2_564 41.0(7) ?
  O1 Fe1 O2 . . . 173.0(14) ?
  O1 Fe1 O3 . . 2_554 91.8(11) ?
  O1 Fe1 O3 . . 2_564 91.8(11) ?
  O1 Fe1 O4 . . 2_554 101.6(10) ?
  O1 Fe1 O4 . . 2_564 101.6(10) ?
  O2 Fe1 O3 . . 2_554 83.4(11) ?
  O2 Fe1 O3 . . 2_564 83.4(11) ?
  O2 Fe1 O4 . . 2_554 83.1(10) ?
  O2 Fe1 O4 . . 2_564 83.1(10) ?
  O3 Fe1 O3 2_554 . 2_564 93.8(10) ?
  O3 Fe1 O4 2_554 . 2_554 84.8(10) ?
  O3 Fe1 O4 2_554 . 2_564 166.5(12) ?
  O3 Fe1 O4 2_564 . 2_554 166.5(12) ?
  O3 Fe1 O4 2_564 . 2_564 84.8(10) ?
  O4 Fe1 O4 2_554 . 2_564 93.5(9) ?
  Fe1 Fe2 Fe1 . . 4_555 117.8(3) ?
  Fe1 Fe2 Fe2 . . 1_545 90.0(2) ?
  Fe1 Fe2 Fe2 . . 1_565 90.0(2) ?
  Fe1 Fe2 Fe3 . . . 77.5(3) ?
  Fe1 Fe2 O2 . . 2_555 87.7(9) ?
  Fe1 Fe2 O2 . . 2_565 87.7(9) ?
  Fe1 Fe2 O3 . . . 158.5(10) ?
  Fe1 Fe2 O3 . . 3_646 121.7(7) ?
  Fe1 Fe2 O3 . . 3_656 121.7(7) ?
  Fe1 Fe2 O4 . . 2_554 47.8(6) ?
  Fe1 Fe2 O4 . . 2_564 47.8(6) ?
  Fe1 Fe2 Fe2 4_555 . 1_545 90.0(2) ?
  Fe1 Fe2 Fe2 4_555 . 1_565 90.0(2) ?
  Fe1 Fe2 Fe3 4_555 . . 164.7(3) ?
  Fe1 Fe2 O2 4_555 . 2_555 132.0(8) ?
  Fe1 Fe2 O2 4_555 . 2_565 132.0(8) ?
  Fe1 Fe2 O3 4_555 . . 83.7(10) ?
  Fe1 Fe2 O3 4_555 . 3_646 47.4(7) ?
  Fe1 Fe2 O3 4_555 . 3_656 47.4(7) ?
  Fe1 Fe2 O4 4_555 . 2_554 94.3(8) ?
  Fe1 Fe2 O4 4_555 . 2_564 94.3(8) ?
  Fe2 Fe2 Fe2 1_545 . 1_565 180 ?
  Fe2 Fe2 Fe3 1_545 . . 90.0(2) ?
  Fe2 Fe2 O2 1_545 . 2_555 47.4(6) ?
  Fe2 Fe2 O2 1_545 . 2_565 132.6(7) ?
  Fe2 Fe2 O3 1_545 . . 90.00(19) ?
  Fe2 Fe2 O3 1_545 . 3_646 45.8(7) ?
  Fe2 Fe2 O3 1_545 . 3_656 134.2(8) ?
  Fe2 Fe2 O4 1_545 . 2_554 46.3(5) ?
  Fe2 Fe2 O4 1_545 . 2_564 133.7(6) ?
  Fe2 Fe2 Fe3 1_565 . . 90.0(2) ?
  Fe2 Fe2 O2 1_565 . 2_555 132.6(7) ?
  Fe2 Fe2 O2 1_565 . 2_565 47.4(6) ?
  Fe2 Fe2 O3 1_565 . . 90.00(19) ?
  Fe2 Fe2 O3 1_565 . 3_646 134.2(8) ?
  Fe2 Fe2 O3 1_565 . 3_656 45.8(7) ?
  Fe2 Fe2 O4 1_565 . 2_554 133.7(6) ?
  Fe2 Fe2 O4 1_565 . 2_564 46.3(5) ?
  Fe3 Fe2 O2 . . 2_555 43.4(7) ?
  Fe3 Fe2 O2 . . 2_565 43.4(7) ?
  Fe3 Fe2 O3 . . . 81.1(10) ?
  Fe3 Fe2 O3 . . 3_646 126.2(7) ?
  Fe3 Fe2 O3 . . 3_656 126.2(7) ?
  Fe3 Fe2 O4 . . 2_554 96.7(8) ?
  Fe3 Fe2 O4 . . 2_564 96.7(8) ?
  O2 Fe2 O2 2_555 . 2_565 85.2(9) ?
  O2 Fe2 O3 2_555 . . 76.6(11) ?
  O2 Fe2 O3 2_555 . 3_646 84.7(10) ?
  O2 Fe2 O3 2_555 . 3_656 148.4(11) ?
  O2 Fe2 O4 2_555 . 2_554 72.8(9) ?
  O2 Fe2 O4 2_555 . 2_564 129.7(12) ?
  O2 Fe2 O3 2_565 . . 76.6(11) ?
  O2 Fe2 O3 2_565 . 3_646 148.4(11) ?
  O2 Fe2 O3 2_565 . 3_656 84.7(10) ?
  O2 Fe2 O4 2_565 . 2_554 129.7(12) ?
  O2 Fe2 O4 2_565 . 2_564 72.8(9) ?
  O3 Fe2 O3 . . 3_646 71.9(10) ?
  O3 Fe2 O3 . . 3_656 71.9(10) ?
  O3 Fe2 O4 . . 2_554 136.3(5) ?
  O3 Fe2 O4 . . 2_564 136.3(5) ?
  O3 Fe2 O3 3_646 . 3_656 88.4(11) ?
  O3 Fe2 O4 3_646 . 2_554 74.9(10) ?
  O3 Fe2 O4 3_646 . 2_564 134.6(10) ?
  O3 Fe2 O4 3_656 . 2_554 134.6(10) ?
  O3 Fe2 O4 3_656 . 2_564 74.9(10) ?
  O4 Fe2 O4 2_554 . 2_564 87.3(7) ?
  Fe1 Fe3 Fe1 2_555 . 2_565 59.0(2) ?
  Fe1 Fe3 Fe2 2_555 . . 65.9(3) ?
  Fe1 Fe3 Fe3 2_555 . 1_545 60.5(2) ?
  Fe1 Fe3 Fe3 2_555 . 1_565 119.5(3) ?
  Fe1 Fe3 Fe3 2_555 . 3_546 115.18(15) ?
  Fe1 Fe3 Fe3 2_555 . 3_556 172.3(3) ?
  Fe1 Fe3 O1 2_555 . . 129.7(8) ?
  Fe1 Fe3 O1 2_555 . 3_546 83.8(9) ?
  Fe1 Fe3 O1 2_555 . 3_556 129.2(9) ?
  Fe1 Fe3 O2 2_555 . 2_555 42.8(8) ?
  Fe1 Fe3 O2 2_555 . 2_565 89.3(9) ?
  Fe1 Fe3 O4 2_555 . . 42.2(6) ?
  Fe1 Fe3 Fe2 2_565 . . 65.9(3) ?
  Fe1 Fe3 Fe3 2_565 . 1_545 119.5(3) ?
  Fe1 Fe3 Fe3 2_565 . 1_565 60.5(2) ?
  Fe1 Fe3 Fe3 2_565 . 3_546 172.3(3) ?
  Fe1 Fe3 Fe3 2_565 . 3_556 115.18(15) ?
  Fe1 Fe3 O1 2_565 . . 129.7(8) ?
  Fe1 Fe3 O1 2_565 . 3_546 129.2(9) ?
  Fe1 Fe3 O1 2_565 . 3_556 83.8(9) ?
  Fe1 Fe3 O2 2_565 . 2_555 89.3(9) ?
  Fe1 Fe3 O2 2_565 . 2_565 42.8(8) ?
  Fe1 Fe3 O4 2_565 . . 42.2(6) ?
  Fe2 Fe3 Fe3 . . 1_545 90.0(2) ?
  Fe2 Fe3 Fe3 . . 1_565 90.0(2) ?
  Fe2 Fe3 Fe3 . . 3_546 107.5(3) ?
  Fe2 Fe3 Fe3 . . 3_556 107.5(3) ?
  Fe2 Fe3 O1 . . . 75.1(10) ?
  Fe2 Fe3 O1 . . 3_546 131.4(7) ?
  Fe2 Fe3 O1 . . 3_556 131.4(7) ?
  Fe2 Fe3 O2 . . 2_555 48.0(7) ?
  Fe2 Fe3 O2 . . 2_565 48.0(7) ?
  Fe2 Fe3 O4 . . . 93.7(9) ?
  Fe3 Fe3 Fe3 1_545 . 1_565 180 ?
  Fe3 Fe3 Fe3 1_545 . 3_546 55.0(2) ?
  Fe3 Fe3 Fe3 1_545 . 3_556 125.0(3) ?
  Fe3 Fe3 O1 1_545 . . 90.0(2) ?
  Fe3 Fe3 O1 1_545 . 3_546 41.4(7) ?
  Fe3 Fe3 O1 1_545 . 3_556 138.6(8) ?
  Fe3 Fe3 O2 1_545 . 2_555 43.0(7) ?
  Fe3 Fe3 O2 1_545 . 2_565 137.0(8) ?
  Fe3 Fe3 O4 1_545 . . 90.0(2) ?
  Fe3 Fe3 Fe3 1_565 . 3_546 125.0(3) ?
  Fe3 Fe3 Fe3 1_565 . 3_556 55.0(2) ?
  Fe3 Fe3 O1 1_565 . . 90.0(2) ?
  Fe3 Fe3 O1 1_565 . 3_546 138.6(8) ?
  Fe3 Fe3 O1 1_565 . 3_556 41.4(7) ?
  Fe3 Fe3 O2 1_565 . 2_555 137.0(8) ?
  Fe3 Fe3 O2 1_565 . 2_565 43.0(7) ?
  Fe3 Fe3 O4 1_565 . . 90.0(2) ?
  Fe3 Fe3 Fe3 3_546 . 3_556 70.1(3) ?
  Fe3 Fe3 O1 3_546 . . 48.8(6) ?
  Fe3 Fe3 O1 3_546 . 3_546 51.5(8) ?
  Fe3 Fe3 O1 3_546 . 3_556 103.8(10) ?
  Fe3 Fe3 O2 3_546 . 2_555 83.2(9) ?
  Fe3 Fe3 O2 3_546 . 2_565 136.1(9) ?
  Fe3 Fe3 O4 3_546 . . 137.7(5) ?
  Fe3 Fe3 O1 3_556 . . 48.8(6) ?
  Fe3 Fe3 O1 3_556 . 3_546 103.8(10) ?
  Fe3 Fe3 O1 3_556 . 3_556 51.5(8) ?
  Fe3 Fe3 O2 3_556 . 2_555 136.1(9) ?
  Fe3 Fe3 O2 3_556 . 2_565 83.2(9) ?
  Fe3 Fe3 O4 3_556 . . 137.7(5) ?
  O1 Fe3 O1 . . 3_546 100.3(11) ?
  O1 Fe3 O1 . . 3_556 100.3(11) ?
  O1 Fe3 O2 . . 2_555 87.4(11) ?
  O1 Fe3 O2 . . 2_565 87.4(11) ?
  O1 Fe3 O4 . . . 168.8(13) ?
  O1 Fe3 O1 3_546 . 3_556 97.2(11) ?
  O1 Fe3 O2 3_546 . 2_555 83.8(10) ?
  O1 Fe3 O2 3_546 . 2_565 171.9(13) ?
  O1 Fe3 O4 3_546 . . 87.0(10) ?
  O1 Fe3 O2 3_556 . 2_555 171.9(13) ?
  O1 Fe3 O2 3_556 . 2_565 83.8(10) ?
  O1 Fe3 O4 3_556 . . 87.0(10) ?
  O2 Fe3 O2 2_555 . 2_565 94.0(11) ?
  O2 Fe3 O4 2_555 . . 85.0(10) ?
  O2 Fe3 O4 2_565 . . 85.0(10) ?
  Fe1 O1 Fe3 . . . 124.7(18) ?
  Fe1 O1 Fe3 . . 3_546 128.7(7) ?
  Fe1 O1 Fe3 . . 3_556 128.7(7) ?
  Fe3 O1 Fe3 . . 3_546 79.7(9) ?
  Fe3 O1 Fe3 . . 3_556 79.7(9) ?
  Fe3 O1 Fe3 3_546 . 3_556 97.2(14) ?
  Fe1 O2 Fe2 . . 2_554 99.6(13) ?
  Fe1 O2 Fe2 . . 2_564 99.6(13) ?
  Fe1 O2 Fe3 . . 2_554 95.0(10) ?
  Fe1 O2 Fe3 . . 2_564 95.0(10) ?
  Fe2 O2 Fe2 2_554 . 2_564 85.2(12) ?
  Fe2 O2 Fe3 2_554 . 2_554 88.6(3) ?
  Fe2 O2 Fe3 2_554 . 2_564 164.9(15) ?
  Fe2 O2 Fe3 2_564 . 2_554 164.9(15) ?
  Fe2 O2 Fe3 2_564 . 2_564 88.6(3) ?
  Fe3 O2 Fe3 2_554 . 2_564 94.0(15) ?
  Fe1 O3 Fe1 2_555 . 2_565 93.8(14) ?
  Fe1 O3 Fe2 2_555 . . 100.2(13) ?
  Fe1 O3 Fe2 2_555 . 3_646 82.1(4) ?
  Fe1 O3 Fe2 2_555 . 3_656 151.7(15) ?
  Fe1 O3 Fe2 2_565 . . 100.2(13) ?
  Fe1 O3 Fe2 2_565 . 3_646 151.7(15) ?
  Fe1 O3 Fe2 2_565 . 3_656 82.1(4) ?
  Fe2 O3 Fe2 . . 3_646 108.1(10) ?
  Fe2 O3 Fe2 . . 3_656 108.1(10) ?
  Fe2 O3 Fe2 3_646 . 3_656 88.4(15) ?
  Fe1 O4 Fe1 2_555 . 2_565 93.5(12) ?
  Fe1 O4 Fe2 2_555 . 2_555 80.8(4) ?
  Fe1 O4 Fe2 2_555 . 2_565 147.7(14) ?
  Fe1 O4 Fe3 2_555 . . 96.8(9) ?
  Fe1 O4 Fe2 2_565 . 2_555 147.7(14) ?
  Fe1 O4 Fe2 2_565 . 2_565 80.8(4) ?
  Fe1 O4 Fe3 2_565 . . 96.8(9) ?
  Fe2 O4 Fe2 2_555 . 2_565 87.3(10) ?
  Fe2 O4 Fe3 2_555 . . 115.3(10) ?
  Fe2 O4 Fe3 2_565 . . 115.3(10) ?

loop_
 _refln_index_h
 _refln_index_k
 _refln_index_l
 _refln_F_squared_calc
 _refln_F_squared_meas
 _refln_F_squared_sigma
 _refln_observed_status
   2   1   0  4485.35  4387.23    66.95 o
   4   1   0    17.64    -2.40     9.75 <
   2   2   0    14.10    19.87    29.30 <
   4   2   0  4877.51  5599.87   106.71 o
   2   0   1   112.67    64.41    15.67 o
   0   1   1  5161.64  6438.85   121.97 o
   1   1   1  2299.25  2196.31    46.84 o
   2   1   1   323.59   323.59    16.52 o
   3   1   1 11446.60 11202.80    74.21 o
   4   1   1  3698.80  3652.57    69.72 o
   1   2   1     0.44    24.92    37.13 <
   2   2   1    45.10    -8.14    32.09 <
   3   2   1   741.27   711.01    37.85 o
   4   2   1   104.69   134.65    23.40 o
   5   2   1   195.42   152.15    21.23 o
   2   3   1    43.20    91.98    48.67 <
   3   3   1  1349.87  1061.16    77.39 o
   1   0   2   525.34   517.70    13.81 o
   2   0   2  1438.29  1290.12    24.41 o
   4   0   2     0.22    -8.96    19.91 <
   1   1   2  6013.92  7206.38    74.00 o
   2   1   2  1309.55   992.74    36.13 o
   3   1   2 14142.10 14852.20   108.50 o
   0   2   2    46.23    16.22    39.04 <
   1   2   2    92.75    72.19    27.70 o
   2   2   2   423.12   307.83    43.24 o
   3   2   2   131.40    89.01    28.71 o
   4   2   2     3.84     6.24    14.66 <
   5   2   2   193.71    86.45    18.51 o
   6   2   2  1480.86   640.20    57.40 o
   4   3   2   660.38   612.83    65.13 o
   1   0   3  5478.01  4677.90    62.95 o
   2   0   3 20706.30 20234.30    95.96 o
   3   0   3  8718.85  7806.73    72.92 o
   4   0   3    34.72   -13.74    20.79 <
   5   0   3   747.80   632.84    36.33 o
   6   0   3  7415.16  5986.67   109.53 o
   7   0   3   808.26   519.39    38.21 o
   0   1   3   508.30   492.85    27.47 o
   1   1   3   267.04   253.28    14.05 o
   2   1   3  1472.31  1673.97    39.60 o
   3   1   3   584.20   517.58    34.62 o
   4   1   3   160.89   178.07    36.78 o
   1   2   3  1579.08  1654.64    64.42 o
   2   2   3  6174.47  7157.16   117.15 o
   3   2   3  2449.25  2765.27    74.69 o
   4   2   3    17.85    -0.79    19.59 <
   5   2   3   263.95   256.62    46.73 o
   6   2   3  2886.39  3599.52   134.17 o
   2   0   4  3057.86  3636.15    54.95 o
   3   0   4   976.20  1096.38    31.71 o
   4   0   4  1534.00  1352.23    44.24 o
   6   0   4   242.20   181.76    21.22 o
   7   0   4   894.73   661.74    37.38 o
   1   1   4   881.82   799.25    24.72 o
   2   1   4  4129.64  5056.27    62.39 o
   3   1   4   306.10   332.39    43.85 o
   5   1   4  2676.26  2768.68   113.43 o
   0   2   4   640.83   520.45    52.33 o
   1   2   4   362.47   269.74    40.68 o
   2   2   4   655.98   685.01    40.38 o
   3   2   4   302.96   369.85    34.74 o
   4   2   4   568.60   506.97    41.22 o
   5   2   4  2123.65  2146.59    98.85 o
   2   0   5  3059.59  3108.13    75.83 o
   3   0   5   177.71   143.27    16.28 o
   4   0   5   442.99   341.33    23.31 o
   5   0   5     4.60   -47.45    30.37 <
   6   0   5    33.14   -20.05    18.57 <
   0   1   5  6815.46  6702.99    94.33 o
   1   1   5  9979.81 11464.60    97.87 o
   2   1   5   193.45   105.80    21.04 o
   3   1   5  2968.06  3213.61    90.77 o
   4   1   5   962.06  1248.07    74.41 o
   5   1   5  2355.91  2397.03   103.92 o
   6   1   5   173.89   144.10    36.14 o
   7   1   5    59.93    -2.31    36.71 <
   1   2   5     2.02    76.52    39.77 <
   2   2   5   975.15  1071.17    56.00 o
   3   2   5    47.66    83.32    29.37 o
   4   2   5   149.07   158.21    41.41 o
   3   0   6  2916.43  2927.89    77.37 o
   4   0   6  1277.61  1112.30    60.54 o
   5   0   6  2392.62  2068.76    61.21 o
   6   0   6   376.36   280.86    41.05 o
   1   1   6  1363.80  1299.20    47.40 o
   2   1   6   180.12   219.74    28.31 o
   3   1   6    13.04     8.39    20.95 <
   4   1   6   246.34   408.67    45.27 o
   5   1   6     0.36    22.67    29.49 <
   6   1   6   319.64   172.94    36.52 o
   7   1   6    24.36    15.94    26.06 <
   3   0   7    83.54   140.50    28.23 o
   4   0   7  1818.94  2336.41    82.32 o
   5   0   7  1160.25  1248.37    69.38 o
   6   0   7  1018.22   819.70    94.46 o
   1   1   7    71.56    63.06    22.48 o
   2   1   7   143.18   116.63    25.77 o
   3   1   7   239.98   176.68    26.86 o
   4   1   7   875.54   927.65    54.35 o
   5   1   7   511.11   469.69    60.23 o
   6   1   7   200.24   273.51    59.55 o
   4   0   8  1282.47  1531.71    72.94 o
   5   0   8   202.09   191.70    38.88 o
   5   0   9   946.63  1185.69    78.93 o

# start Validation Reply Form
_vrf_ATOM007_I
;
PROBLEM: _atom_site_aniso_label is missing
RESPONSE: Due to incompleteness of the dataset thermal parameters were refined
 in isotropic approximation.
;
_vrf_PLAT027_I
;
PROBLEM: _diffrn_reflns_theta_full value (too) Low ......       9.38 Degree
RESPONSE: The dataset was incomplete since the data were collected in a diamond 
anvil cell metallic body of which shadows more than 60% of the reflections
;
_vrf_PLAT029_I
;
PROBLEM: _diffrn_measured_fraction_theta_full value Low .      0.700 Why?  
RESPONSE: The dataset was incomplete since the data were collected in
 a diamond anvil cell metallic body of which shadows
 more than 60% of the reflections.
;
_vrf_PLAT088_I
;
PROBLEM: Poor Data / Parameter Ratio ....................       4.77 Note  
RESPONSE: Poor data/parameter ratio is due big amount of the parameters to 
refine and incompleteness of the dataset (measurement in a diamond anvil cell).
;
# end Validation Reply Form
