# Supplementary material for: Sub-micrometer focusing setup for high-pressure crystallography at the Extreme Conditions beamline at PETRA III
Source: J Synchrotron Radiat. 2022 Apr 4;29(Pt 3):654–63. doi: 10.1107/S1600577522002582 (PMC9070721; doi:10.1107/S1600577522002582)
Supplement: Supplementary file 4 [file s-29-00654-sup4.zip › 03_oP-Fe3O4_200GPa/Table3-Fe3O4_200 GPa.fcf]

#
# h,k,l, Fc-squared, Fo-squared, sigma(Fo-squared) and status flag
#
data_I
_shelx_title                             '   '
_shelx_refln_list_code                   4
_shelx_F_calc_maximum                    142.25
_exptl_crystal_F_000                     440
_reflns_d_resolution_high                0.7773

loop_
 _symmetry_equiv_pos_as_xyz
 'x, y, z'
 '-x+1/2, -y, z+1/2'
 '-x, y+1/2, -z'
 'x+1/2, -y+1/2, -z+1/2'
 '-x, -y, -z'
 'x+1/2, y, -z+1/2'
 'x, -y+1/2, z'
 '-x+1/2, y+1/2, z+1/2'

_cell_length_a                           7.932(10)
_cell_length_b                           2.5881(13)
_cell_length_c                           8.321(3)
_cell_angle_alpha                        90
_cell_angle_beta                         90
_cell_angle_gamma                        90

_shelx_F_squared_multiplier              1.000

loop_
 _refln_index_h
 _refln_index_k
 _refln_index_l
 _refln_F_squared_calc
 _refln_F_squared_meas
 _refln_F_squared_sigma
 _refln_observed_status
   2   1   0  4485.35  4387.23    66.95 o
   4   1   0    17.64    -2.40     9.75 <
   2   2   0    14.10    19.87    29.30 <
   4   2   0  4877.51  5599.87   106.71 o
   2   0   1   112.67    64.41    15.67 o
   0   1   1  5161.64  6438.85   121.97 o
   1   1   1  2299.25  2196.31    46.84 o
   2   1   1   323.59   323.59    16.52 o
   3   1   1 11446.60 11202.80    74.21 o
   4   1   1  3698.80  3652.57    69.72 o
   1   2   1     0.44    24.92    37.13 <
   2   2   1    45.10    -8.14    32.09 <
   3   2   1   741.27   711.01    37.85 o
   4   2   1   104.69   134.65    23.40 o
   5   2   1   195.42   152.15    21.23 o
   2   3   1    43.20    91.98    48.67 <
   3   3   1  1349.87  1061.16    77.39 o
   1   0   2   525.34   517.70    13.81 o
   2   0   2  1438.29  1290.12    24.41 o
   4   0   2     0.22    -8.96    19.91 <
   1   1   2  6013.92  7206.38    74.00 o
   2   1   2  1309.55   992.74    36.13 o
   3   1   2 14142.10 14852.20   108.50 o
   0   2   2    46.23    16.22    39.04 <
   1   2   2    92.75    72.19    27.70 o
   2   2   2   423.12   307.83    43.24 o
   3   2   2   131.40    89.01    28.71 o
   4   2   2     3.84     6.24    14.66 <
   5   2   2   193.71    86.45    18.51 o
   6   2   2  1480.86   640.20    57.40 o
   4   3   2   660.38   612.83    65.13 o
   1   0   3  5478.01  4677.90    62.95 o
   2   0   3 20706.30 20234.30    95.96 o
   3   0   3  8718.85  7806.73    72.92 o
   4   0   3    34.72   -13.74    20.79 <
   5   0   3   747.80   632.84    36.33 o
   6   0   3  7415.16  5986.67   109.53 o
   7   0   3   808.26   519.39    38.21 o
   0   1   3   508.30   492.85    27.47 o
   1   1   3   267.04   253.28    14.05 o
   2   1   3  1472.31  1673.97    39.60 o
   3   1   3   584.20   517.58    34.62 o
   4   1   3   160.89   178.07    36.78 o
   1   2   3  1579.08  1654.64    64.42 o
   2   2   3  6174.47  7157.16   117.15 o
   3   2   3  2449.25  2765.27    74.69 o
   4   2   3    17.85    -0.79    19.59 <
   5   2   3   263.95   256.62    46.73 o
   6   2   3  2886.39  3599.52   134.17 o
   2   0   4  3057.86  3636.15    54.95 o
   3   0   4   976.20  1096.38    31.71 o
   4   0   4  1534.00  1352.23    44.24 o
   6   0   4   242.20   181.76    21.22 o
   7   0   4   894.73   661.74    37.38 o
   1   1   4   881.82   799.25    24.72 o
   2   1   4  4129.64  5056.27    62.39 o
   3   1   4   306.10   332.39    43.85 o
   5   1   4  2676.26  2768.68   113.43 o
   0   2   4   640.83   520.45    52.33 o
   1   2   4   362.47   269.74    40.68 o
   2   2   4   655.98   685.01    40.38 o
   3   2   4   302.96   369.85    34.74 o
   4   2   4   568.60   506.97    41.22 o
   5   2   4  2123.65  2146.59    98.85 o
   2   0   5  3059.59  3108.13    75.83 o
   3   0   5   177.71   143.27    16.28 o
   4   0   5   442.99   341.33    23.31 o
   5   0   5     4.60   -47.45    30.37 <
   6   0   5    33.14   -20.05    18.57 <
   0   1   5  6815.46  6702.99    94.33 o
   1   1   5  9979.81 11464.60    97.87 o
   2   1   5   193.45   105.80    21.04 o
   3   1   5  2968.06  3213.61    90.77 o
   4   1   5   962.06  1248.07    74.41 o
   5   1   5  2355.91  2397.03   103.92 o
   6   1   5   173.89   144.10    36.14 o
   7   1   5    59.93    -2.31    36.71 <
   1   2   5     2.02    76.52    39.77 <
   2   2   5   975.15  1071.17    56.00 o
   3   2   5    47.66    83.32    29.37 o
   4   2   5   149.07   158.21    41.41 o
   3   0   6  2916.43  2927.89    77.37 o
   4   0   6  1277.61  1112.30    60.54 o
   5   0   6  2392.62  2068.76    61.21 o
   6   0   6   376.36   280.86    41.05 o
   1   1   6  1363.80  1299.20    47.40 o
   2   1   6   180.12   219.74    28.31 o
   3   1   6    13.04     8.39    20.95 <
   4   1   6   246.34   408.67    45.27 o
   5   1   6     0.36    22.67    29.49 <
   6   1   6   319.64   172.94    36.52 o
   7   1   6    24.36    15.94    26.06 <
   3   0   7    83.54   140.50    28.23 o
   4   0   7  1818.94  2336.41    82.32 o
   5   0   7  1160.25  1248.37    69.38 o
   6   0   7  1018.22   819.70    94.46 o
   1   1   7    71.56    63.06    22.48 o
   2   1   7   143.18   116.63    25.77 o
   3   1   7   239.98   176.68    26.86 o
   4   1   7   875.54   927.65    54.35 o
   5   1   7   511.11   469.69    60.23 o
   6   1   7   200.24   273.51    59.55 o
   4   0   8  1282.47  1531.71    72.94 o
   5   0   8   202.09   191.70    38.88 o
   5   0   9   946.63  1185.69    78.93 o
