# Supplementary material for: Sub-micrometer focusing setup for high-pressure crystallography at the Extreme Conditions beamline at PETRA III
Source: J Synchrotron Radiat. 2022 Apr 4;29(Pt 3):654–63. doi: 10.1107/S1600577522002582 (PMC9070721; doi:10.1107/S1600577522002582)
Supplement: Supplementary file 4 [file s-29-00654-sup4.zip › 04_bridgmanite_155GPa/Table3_bridgmanite_103GPa.cif]

#=======================================================================
data_Mg0.909Fe0.091SiO3
#=======================================================================

_audit_creation_method                   'Jana2006 Version : 24/08/2020'

_publ_contact_author_name                ?
_publ_contact_author_address
; ?
;
_publ_contact_author_email               ?
_publ_contact_author_fax                 ?
_publ_contact_author_phone               ?

_publ_requested_journal                  'Acta Crystallographica Section C'

loop_
 _publ_author_name
 _publ_author_footnote
 _publ_author_address
; ?      # name
;
; ?      # footnote
;
; ?      # address
;

#=======================================================================
data_I
#=======================================================================

_chemical_name_systematic				 'magnesium iron catena-silicate'
_chemical_name_common                    'magnesium iron catena-silicate'
_chemical_formula_moiety                 'Mg0.909 Fe0.091 Si1 O3'
_chemical_formula_sum                    'Mg0.909 Fe0.091 Si1 O3'
_chemical_formula_weight                 103.3
_chemical_melting_point                  ?
_chemical_compound_source                'high-pressure high-temperature synthesis'

_symmetry_cell_setting                   orthorhombic
_symmetry_space_group_name_H-M           'P b n m'
_symmetry_space_group_name_Hall          '-P -2xab;-2yabc;-2zc'
_symmetry_Int_Tables_number              62

loop_
 _space_group_symop_id
 _space_group_symop_operation_xyz
 1   x,y,z
 2   -x,-y,z+1/2
 3   -x+1/2,y+1/2,-z+1/2
 4   x+1/2,-y+1/2,-z
 5   -x,-y,-z
 6   x,y,-z+1/2
 7   x+1/2,-y+1/2,z+1/2
 8   -x+1/2,y+1/2,z

_cell_length_a                           4.194(2)
_cell_length_b                           4.5250(10)
_cell_length_c                           6.19100(10)
_cell_angle_alpha                        90
_cell_angle_beta                         90
_cell_angle_gamma                        90
_cell_volume                             117.49(6)
_cell_formula_units_Z                    4

_cell_measurement_reflns_used            91
_cell_measurement_theta_min              4.48
_cell_measurement_theta_max              16.52
_cell_measurement_temperature            293
_cell_special_details
; ?
;

_exptl_crystal_density_diffrn            5.8375
_exptl_crystal_density_meas              ?
_exptl_crystal_density_method            ?
_exptl_crystal_F_000                     205

_exptl_absorpt_coefficient_mu            0.984
_exptl_crystal_description               block
_exptl_crystal_size_max                  0.002
_exptl_crystal_size_mid                  0.002
_exptl_crystal_size_min                  0.002
_exptl_crystal_size_rad                  ?
_exptl_crystal_colour                    black
_exptl_absorpt_correction_type           'multi-scan'
_exptl_absorpt_process_details
;
CrysAlisPro 1.171.41.96a (Rigaku Oxford Diffraction, 2021)
Empirical absorption correction using spherical harmonics,
implemented in SCALE3 ABSPACK scaling algorithm.
;
_exptl_absorpt_correction_T_min          0.664
_exptl_absorpt_correction_T_max          1
loop_
 _exptl_crystal_face_index_h
 _exptl_crystal_face_index_k
 _exptl_crystal_face_index_l
 _exptl_crystal_face_perp_dist
 ? ? ? ?

_exptl_special_details                   'Dataset measured while the sample was loaded inside a Diamond anvil cell (DAC)'
_diffrn_ambient_temperature              293
_diffrn_source                           'synchrotron'
_diffrn_radiation_type                   'synchrotron'
_diffrn_radiation_source                 'synchrotron'
_diffrn_source_type              		 'PETRAIII, Beamline P02.2'
_diffrn_radiation_wavelength             0.483
_diffrn_measurement_device_type          'customized \w-circle diffractometer'
_diffrn_detector                      	 'Flat panel'
_diffrn_detector_area_resol_mean         5.0
_diffrn_detector_type                 	 'Perkin Elmer XRD1621'
_diffrn_measurement_method               '\w scans'

_diffrn_reflns_number                    106
_diffrn_reflns_theta_min                 4.51
_diffrn_reflns_theta_max                 17.07
_diffrn_reflns_theta_full                12.34
_diffrn_measured_fraction_theta_max      0.46
_diffrn_measured_fraction_theta_full     0.65
_diffrn_reflns_av_R_equivalents          0.0076
_diffrn_reflns_av_unetI/netI             0.0073
_diffrn_reflns_limit_h_min               -4
_diffrn_reflns_limit_h_max               3
_diffrn_reflns_limit_k_min               -5
_diffrn_reflns_limit_k_max               3
_diffrn_reflns_limit_l_min               -7
_diffrn_reflns_limit_l_max               6
_diffrn_reflns_reduction_process         ?

_diffrn_standards_number                 ?
_diffrn_standards_interval_count         ?
_diffrn_standards_interval_time          ?
_diffrn_standards_decay_%                ?
loop_
_diffrn_standard_refln_index_h
_diffrn_standard_refln_index_k
_diffrn_standard_refln_index_l
  ? ? ?

_diffrn_radiation_probe                  X-ray

_refine_special_details
; ?
;

_reflns_number_total                     56
_reflns_number_gt                        53
_reflns_threshold_expression             'I>2\s(I)'

_refine_ls_structure_factor_coef         Fsqd
_refine_ls_R_factor_gt                   0.0412
_refine_ls_wR_factor_gt                  0.1144
_refine_ls_R_factor_all                  0.0417
_refine_ls_wR_factor_ref                 0.1146
_refine_ls_goodness_of_fit_ref           3.55
_refine_ls_goodness_of_fit_gt            3.68
_refine_ls_restrained_S_gt               ?
_refine_ls_restrained_S_all              ?
_refine_ls_number_reflns                 56
_refine_ls_number_parameters             13
_refine_ls_number_restraints             0
_refine_ls_number_constraints            3
_refine_ls_weighting_scheme              sigma
_refine_ls_weighting_details             'w=1/(\s^2^(I)+0.0009I^2^)'
_refine_ls_hydrogen_treatment            ?
_refine_ls_shift/su_max                  0.0157
_refine_ls_shift/su_mean                 0.0080
_refine_diff_density_max                 0.51
_refine_diff_density_min                 -0.54
_refine_ls_extinction_method             'none'
_refine_ls_extinction_coef               ?
_refine_ls_extinction_expression         ?
_refine_ls_abs_structure_details         ?
_refine_ls_abs_structure_Flack           ?
_refine_ls_abs_structure_Rogers          ?

loop_
 _atom_type_symbol
 _atom_type_scat_dispersion_real
 _atom_type_scat_dispersion_imag
 _atom_type_scat_source
 Fe   0.2468  0.4167
 'International Tables Vol C tables 4.2.6.8 and 6.1.1.1'
 Mg   0.0220  0.0164
 'International Tables Vol C tables 4.2.6.8 and 6.1.1.1'
 O    0.0038  0.0026
 'International Tables Vol C tables 4.2.6.8 and 6.1.1.1'
 Si   0.0394  0.0322
 'International Tables Vol C tables 4.2.6.8 and 6.1.1.1'

_computing_data_collection
 'CrysAlisPro 1.171.41.96a (Rigaku OD, 2021)'
_computing_cell_refinement
 'CrysAlisPro 1.171.41.96a (Rigaku OD, 2021)'
_computing_data_reduction
 'CrysAlisPro 1.171.41.96a (Rigaku OD, 2021)'
_computing_structure_solution            'Jana2006 Version : 24/08/2020'
_computing_structure_refinement          'Jana2006 Version : 24/08/2020'
_computing_molecular_graphics            'Vesta, Version 3.4.0 : 08/01/2017'

loop_
 _atom_site_label
 _atom_site_type_symbol
 _atom_site_fract_x
 _atom_site_fract_y
 _atom_site_fract_z
 _atom_site_adp_type
 _atom_site_U_iso_or_equiv
 _atom_site_site_symmetry_multiplicity
 _atom_site_occupancy
 _atom_site_calc_flag
 _atom_site_refinement_flags
 _atom_site_disorder_assembly
 _atom_site_disorder_group
  Mg1 Mg 0.5262(9) 0.5810(9) 0.25 Uiso 0.023(2) 4 0.909(19) d . . .
  Fe1 Fe 0.5262(9) 0.5810(9) 0.25 Uiso 0.023(2) 4 0.091(19) d . . .
  Si1 Si 0.5 0 0.5 Uiso 0.0225(15) 4 1 d . . .
  O1 O 0.120(3) 0.4673(17) 0.25 Uiso 0.026(2) 4 1 d . . .
  O2 O 0.1791(14) 0.1887(11) 0.5577(8) Uiso 0.0235(18) 8 1 d . . .

loop_
 _geom_bond_atom_site_label_1
 _geom_bond_atom_site_label_2
 _geom_bond_site_symmetry_1
 _geom_bond_site_symmetry_2
 _geom_bond_distance
 _geom_bond_publ_flag
  Mg1 Mg1 . 2_664 3.1887(14) ?
  Mg1 Mg1 . 2_665 3.1887(14) ?
  Mg1 Mg1 . 3_545 3.238(6) ?
  Mg1 Mg1 . 3_555 3.238(6) ?
  Mg1 Mg1 . 3_645 2.940(6) ?
  Mg1 Mg1 . 3_655 2.940(6) ?
  Mg1 Fe1 . . 0 ?
  Mg1 Fe1 . 3_645 2.940(6) ?
  Mg1 Fe1 . 3_655 2.940(6) ?
  Mg1 Si1 . 1_565 2.450(3) ?
  Mg1 Si1 . 2_664 2.450(3) ?
  Mg1 Si1 . 3_555 2.720(3) ?
  Mg1 Si1 . 3_655 2.545(3) ?
  Mg1 Si1 . 4_456 2.720(3) ?
  Mg1 Si1 . 4_556 2.545(3) ?
  Mg1 O1 . . 1.778(12) ?
  Mg1 O1 . 3_555 1.853(9) ?
  Mg1 O2 . 2_664 2.007(6) ?
  Mg1 O2 . 4_556 1.821(6) ?
  Mg1 O2 . 5_666 2.007(6) ?
  Mg1 O2 . 7_554 1.821(6) ?
  Fe1 Si1 . 1_565 2.450(3) ?
  Fe1 Si1 . 2_664 2.450(3) ?
  Fe1 Si1 . 3_655 2.545(3) ?
  Fe1 Si1 . 4_556 2.545(3) ?
  Fe1 O1 . . 1.778(12) ?
  Fe1 O1 . 3_555 1.853(9) ?
  Fe1 O2 . 2_664 2.007(6) ?
  Fe1 O2 . 4_556 1.821(6) ?
  Fe1 O2 . 5_666 2.007(6) ?
  Fe1 O2 . 7_554 1.821(6) ?
  Si1 O1 . 3_545 1.635(4) ?
  Si1 O1 . 4_556 1.635(4) ?
  Si1 O2 . . 1.634(6) ?
  Si1 O2 . 4_556 1.636(5) ?
  Si1 O2 . 5_656 1.634(6) ?
  Si1 O2 . 8_545 1.636(5) ?

loop_
 _geom_angle_atom_site_label_1
 _geom_angle_atom_site_label_2
 _geom_angle_atom_site_label_3
 _geom_angle_site_symmetry_1
 _geom_angle_site_symmetry_2
 _geom_angle_site_symmetry_3
 _geom_angle
 _geom_angle_publ_flag
  Mg1 Mg1 Mg1 2_664 . 2_665 152.23(18) ?
  Mg1 Mg1 Mg1 2_664 . 3_545 77.88(10) ?
  Mg1 Mg1 Mg1 2_664 . 3_555 96.39(10) ?
  Mg1 Mg1 Mg1 2_664 . 3_645 82.37(10) ?
  Mg1 Mg1 Mg1 2_664 . 3_655 102.76(10) ?
  Mg1 Mg1 Fe1 2_664 . . 0 ?
  Mg1 Mg1 Fe1 2_664 . 3_645 82.37(10) ?
  Mg1 Mg1 Fe1 2_664 . 3_655 102.76(10) ?
  Mg1 Mg1 Si1 2_664 . 1_565 142.00(15) ?
  Mg1 Mg1 Si1 2_664 . 2_664 63.99(7) ?
  Mg1 Mg1 Si1 2_664 . 3_555 50.26(7) ?
  Mg1 Mg1 Si1 2_664 . 3_655 55.28(7) ?
  Mg1 Mg1 Si1 2_664 . 4_456 117.74(13) ?
  Mg1 Mg1 Si1 2_664 . 4_556 127.67(14) ?
  Mg1 Mg1 O1 2_664 . . 82.38(11) ?
  Mg1 Mg1 O1 2_664 . 3_555 101.18(11) ?
  Mg1 Mg1 O2 2_664 . 2_664 65.56(16) ?
  Mg1 Mg1 O2 2_664 . 4_556 120.3(2) ?
  Mg1 Mg1 O2 2_664 . 5_666 137.5(2) ?
  Mg1 Mg1 O2 2_664 . 7_554 40.17(18) ?
  Mg1 Mg1 Mg1 2_665 . 3_545 77.88(10) ?
  Mg1 Mg1 Mg1 2_665 . 3_555 96.39(10) ?
  Mg1 Mg1 Mg1 2_665 . 3_645 82.37(10) ?
  Mg1 Mg1 Mg1 2_665 . 3_655 102.76(10) ?
  Mg1 Mg1 Fe1 2_665 . . 0 ?
  Mg1 Mg1 Fe1 2_665 . 3_645 82.37(10) ?
  Mg1 Mg1 Fe1 2_665 . 3_655 102.76(10) ?
  Mg1 Mg1 Si1 2_665 . 1_565 63.99(7) ?
  Mg1 Mg1 Si1 2_665 . 2_664 142.00(15) ?
  Mg1 Mg1 Si1 2_665 . 3_555 117.74(13) ?
  Mg1 Mg1 Si1 2_665 . 3_655 127.67(14) ?
  Mg1 Mg1 Si1 2_665 . 4_456 50.26(7) ?
  Mg1 Mg1 Si1 2_665 . 4_556 55.28(7) ?
  Mg1 Mg1 O1 2_665 . . 82.38(11) ?
  Mg1 Mg1 O1 2_665 . 3_555 101.18(11) ?
  Mg1 Mg1 O2 2_665 . 2_664 137.5(2) ?
  Mg1 Mg1 O2 2_665 . 4_556 40.17(18) ?
  Mg1 Mg1 O2 2_665 . 5_666 65.56(16) ?
  Mg1 Mg1 O2 2_665 . 7_554 120.3(2) ?
  Mg1 Mg1 Mg1 3_545 . 3_555 88.64(14) ?
  Mg1 Mg1 Mg1 3_545 . 3_645 85.36(15) ?
  Mg1 Mg1 Mg1 3_545 . 3_655 174.00(18) ?
  Mg1 Mg1 Fe1 3_545 . . 0 ?
  Mg1 Mg1 Fe1 3_545 . 3_645 85.36(15) ?
  Mg1 Mg1 Fe1 3_545 . 3_655 174.00(18) ?
  Mg1 Mg1 Si1 3_545 . 1_565 120.57(11) ?
  Mg1 Mg1 Si1 3_545 . 2_664 120.57(11) ?
  Mg1 Mg1 Si1 3_545 . 3_555 47.58(8) ?
  Mg1 Mg1 Si1 3_545 . 3_655 117.26(13) ?
  Mg1 Mg1 Si1 3_545 . 4_456 47.58(8) ?
  Mg1 Mg1 Si1 3_545 . 4_556 117.26(13) ?
  Mg1 Mg1 O1 3_545 . . 27.5(3) ?
  Mg1 Mg1 O1 3_545 . 3_555 114.9(4) ?
  Mg1 Mg1 O2 3_545 . 2_664 143.43(16) ?
  Mg1 Mg1 O2 3_545 . 4_556 77.5(2) ?
  Mg1 Mg1 O2 3_545 . 5_666 143.43(16) ?
  Mg1 Mg1 O2 3_545 . 7_554 77.5(2) ?
  Mg1 Mg1 Mg1 3_555 . 3_645 174.00(18) ?
  Mg1 Mg1 Mg1 3_555 . 3_655 85.36(15) ?
  Mg1 Mg1 Fe1 3_555 . . 0 ?
  Mg1 Mg1 Fe1 3_555 . 3_645 174.00(18) ?
  Mg1 Mg1 Fe1 3_555 . 3_655 85.36(15) ?
  Mg1 Mg1 Si1 3_555 . 1_565 55.05(9) ?
  Mg1 Mg1 Si1 3_555 . 2_664 55.05(9) ?
  Mg1 Mg1 Si1 3_555 . 3_555 60.90(9) ?
  Mg1 Mg1 Si1 3_555 . 3_655 131.24(11) ?
  Mg1 Mg1 Si1 3_555 . 4_456 60.90(9) ?
  Mg1 Mg1 Si1 3_555 . 4_556 131.24(11) ?
  Mg1 Mg1 O1 3_555 . . 61.1(3) ?
  Mg1 Mg1 O1 3_555 . 3_555 26.3(4) ?
  Mg1 Mg1 O2 3_555 . 2_664 94.5(2) ?
  Mg1 Mg1 O2 3_555 . 4_556 136.06(19) ?
  Mg1 Mg1 O2 3_555 . 5_666 94.5(2) ?
  Mg1 Mg1 O2 3_555 . 7_554 136.06(19) ?
  Mg1 Mg1 Mg1 3_645 . 3_655 100.64(15) ?
  Mg1 Mg1 Fe1 3_645 . . 0 ?
  Mg1 Mg1 Fe1 3_645 . 3_645 0 ?
  Mg1 Mg1 Fe1 3_645 . 3_655 100.64(15) ?
  Mg1 Mg1 Si1 3_645 . 1_565 128.63(11) ?
  Mg1 Mg1 Si1 3_645 . 2_664 128.63(11) ?
  Mg1 Mg1 Si1 3_645 . 3_555 114.48(14) ?
  Mg1 Mg1 Si1 3_645 . 3_655 52.46(9) ?
  Mg1 Mg1 Si1 3_645 . 4_456 114.48(14) ?
  Mg1 Mg1 Si1 3_645 . 4_556 52.46(9) ?
  Mg1 Mg1 O1 3_645 . . 112.9(3) ?
  Mg1 Mg1 O1 3_645 . 3_555 159.7(4) ?
  Mg1 Mg1 O2 3_645 . 2_664 90.4(2) ?
  Mg1 Mg1 O2 3_645 . 4_556 42.23(19) ?
  Mg1 Mg1 O2 3_645 . 5_666 90.4(2) ?
  Mg1 Mg1 O2 3_645 . 7_554 42.23(19) ?
  Mg1 Mg1 Fe1 3_655 . . 0 ?
  Mg1 Mg1 Fe1 3_655 . 3_645 100.64(15) ?
  Mg1 Mg1 Fe1 3_655 . 3_655 0 ?
  Mg1 Mg1 Si1 3_655 . 1_565 55.46(9) ?
  Mg1 Mg1 Si1 3_655 . 2_664 55.46(9) ?
  Mg1 Mg1 Si1 3_655 . 3_555 128.44(13) ?
  Mg1 Mg1 Si1 3_655 . 3_655 67.19(10) ?
  Mg1 Mg1 Si1 3_655 . 4_456 128.44(13) ?
  Mg1 Mg1 Si1 3_655 . 4_556 67.19(10) ?
  Mg1 Mg1 O1 3_655 . . 146.5(3) ?
  Mg1 Mg1 O1 3_655 . 3_555 59.1(4) ?
  Mg1 Mg1 O2 3_655 . 2_664 37.57(16) ?
  Mg1 Mg1 O2 3_655 . 4_556 106.9(2) ?
  Mg1 Mg1 O2 3_655 . 5_666 37.57(16) ?
  Mg1 Mg1 O2 3_655 . 7_554 106.9(2) ?
  Fe1 Mg1 Fe1 . . 3_645 0 ?
  Fe1 Mg1 Fe1 . . 3_655 0 ?
  Fe1 Mg1 Si1 . . 1_565 0 ?
  Fe1 Mg1 Si1 . . 2_664 0 ?
  Fe1 Mg1 Si1 . . 3_555 0 ?
  Fe1 Mg1 Si1 . . 3_655 0 ?
  Fe1 Mg1 Si1 . . 4_456 0 ?
  Fe1 Mg1 Si1 . . 4_556 0 ?
  Fe1 Mg1 O1 . . . 0 ?
  Fe1 Mg1 O1 . . 3_555 0 ?
  Fe1 Mg1 O2 . . 2_664 0 ?
  Fe1 Mg1 O2 . . 4_556 0 ?
  Fe1 Mg1 O2 . . 5_666 0 ?
  Fe1 Mg1 O2 . . 7_554 0 ?
  Fe1 Mg1 Fe1 3_645 . 3_655 100.64(15) ?
  Fe1 Mg1 Si1 3_645 . 1_565 128.63(11) ?
  Fe1 Mg1 Si1 3_645 . 2_664 128.63(11) ?
  Fe1 Mg1 Si1 3_645 . 3_555 114.48(14) ?
  Fe1 Mg1 Si1 3_645 . 3_655 52.46(9) ?
  Fe1 Mg1 Si1 3_645 . 4_456 114.48(14) ?
  Fe1 Mg1 Si1 3_645 . 4_556 52.46(9) ?
  Fe1 Mg1 O1 3_645 . . 112.9(3) ?
  Fe1 Mg1 O1 3_645 . 3_555 159.7(4) ?
  Fe1 Mg1 O2 3_645 . 2_664 90.4(2) ?
  Fe1 Mg1 O2 3_645 . 4_556 42.23(19) ?
  Fe1 Mg1 O2 3_645 . 5_666 90.4(2) ?
  Fe1 Mg1 O2 3_645 . 7_554 42.23(19) ?
  Fe1 Mg1 Si1 3_655 . 1_565 55.46(9) ?
  Fe1 Mg1 Si1 3_655 . 2_664 55.46(9) ?
  Fe1 Mg1 Si1 3_655 . 3_555 128.44(13) ?
  Fe1 Mg1 Si1 3_655 . 3_655 67.19(10) ?
  Fe1 Mg1 Si1 3_655 . 4_456 128.44(13) ?
  Fe1 Mg1 Si1 3_655 . 4_556 67.19(10) ?
  Fe1 Mg1 O1 3_655 . . 146.5(3) ?
  Fe1 Mg1 O1 3_655 . 3_555 59.1(4) ?
  Fe1 Mg1 O2 3_655 . 2_664 37.57(16) ?
  Fe1 Mg1 O2 3_655 . 4_556 106.9(2) ?
  Fe1 Mg1 O2 3_655 . 5_666 37.57(16) ?
  Fe1 Mg1 O2 3_655 . 7_554 106.9(2) ?
  Si1 Mg1 Si1 1_565 . 2_664 78.36(12) ?
  Si1 Mg1 Si1 1_565 . 3_555 115.29(14) ?
  Si1 Mg1 Si1 1_565 . 3_655 122.05(15) ?
  Si1 Mg1 Si1 1_565 . 4_456 73.05(7) ?
  Si1 Mg1 Si1 1_565 . 4_556 76.25(7) ?
  Si1 Mg1 O1 1_565 . . 100.4(2) ?
  Si1 Mg1 O1 1_565 . 3_555 41.85(13) ?
  Si1 Mg1 O2 1_565 . 2_664 90.0(2) ?
  Si1 Mg1 O2 1_565 . 4_556 96.98(17) ?
  Si1 Mg1 O2 1_565 . 5_666 41.53(17) ?
  Si1 Mg1 O2 1_565 . 7_554 161.3(3) ?
  Si1 Mg1 Si1 2_664 . 3_555 73.05(7) ?
  Si1 Mg1 Si1 2_664 . 3_655 76.25(7) ?
  Si1 Mg1 Si1 2_664 . 4_456 115.29(14) ?
  Si1 Mg1 Si1 2_664 . 4_556 122.05(15) ?
  Si1 Mg1 O1 2_664 . . 100.4(2) ?
  Si1 Mg1 O1 2_664 . 3_555 41.85(13) ?
  Si1 Mg1 O2 2_664 . 2_664 41.53(17) ?
  Si1 Mg1 O2 2_664 . 4_556 161.3(3) ?
  Si1 Mg1 O2 2_664 . 5_666 90.0(2) ?
  Si1 Mg1 O2 2_664 . 7_554 96.98(17) ?
  Si1 Mg1 Si1 3_555 . 3_655 105.54(4) ?
  Si1 Mg1 Si1 3_555 . 4_456 69.35(9) ?
  Si1 Mg1 Si1 3_555 . 4_556 163.73(18) ?
  Si1 Mg1 O1 3_555 . . 35.36(7) ?
  Si1 Mg1 O1 3_555 . 3_555 81.8(3) ?
  Si1 Mg1 O2 3_555 . 2_664 103.42(16) ?
  Si1 Mg1 O2 3_555 . 4_556 124.5(3) ?
  Si1 Mg1 O2 3_555 . 5_666 155.1(2) ?
  Si1 Mg1 O2 3_555 . 7_554 79.8(2) ?
  Si1 Mg1 Si1 3_655 . 4_456 163.73(18) ?
  Si1 Mg1 Si1 3_655 . 4_556 74.91(10) ?
  Si1 Mg1 O1 3_655 . . 134.88(18) ?
  Si1 Mg1 O1 3_655 . 3_555 113.3(3) ?
  Si1 Mg1 O2 3_655 . 2_664 39.96(16) ?
  Si1 Mg1 O2 3_655 . 4_556 91.5(2) ?
  Si1 Mg1 O2 3_655 . 5_666 87.4(2) ?
  Si1 Mg1 O2 3_655 . 7_554 39.76(18) ?
  Si1 Mg1 Si1 4_456 . 4_556 105.54(4) ?
  Si1 Mg1 O1 4_456 . . 35.36(7) ?
  Si1 Mg1 O1 4_456 . 3_555 81.8(3) ?
  Si1 Mg1 O2 4_456 . 2_664 155.1(2) ?
  Si1 Mg1 O2 4_456 . 4_556 79.8(2) ?
  Si1 Mg1 O2 4_456 . 5_666 103.42(16) ?
  Si1 Mg1 O2 4_456 . 7_554 124.5(3) ?
  Si1 Mg1 O1 4_556 . . 134.88(18) ?
  Si1 Mg1 O1 4_556 . 3_555 113.3(3) ?
  Si1 Mg1 O2 4_556 . 2_664 87.4(2) ?
  Si1 Mg1 O2 4_556 . 4_556 39.76(18) ?
  Si1 Mg1 O2 4_556 . 5_666 39.96(16) ?
  Si1 Mg1 O2 4_556 . 7_554 91.5(2) ?
  O1 Mg1 O1 . . 3_555 87.4(5) ?
  O1 Mg1 O2 . . 2_664 137.7(2) ?
  O1 Mg1 O2 . . 4_556 98.2(3) ?
  O1 Mg1 O2 . . 5_666 137.7(2) ?
  O1 Mg1 O2 . . 7_554 98.2(3) ?
  O1 Mg1 O2 3_555 . 2_664 73.4(3) ?
  O1 Mg1 O2 3_555 . 4_556 138.50(19) ?
  O1 Mg1 O2 3_555 . 5_666 73.4(3) ?
  O1 Mg1 O2 3_555 . 7_554 138.50(19) ?
  O2 Mg1 O2 2_664 . 4_556 121.2(3) ?
  O2 Mg1 O2 2_664 . 5_666 72.7(2) ?
  O2 Mg1 O2 2_664 . 7_554 75.1(2) ?
  O2 Mg1 O2 4_556 . 5_666 75.1(2) ?
  O2 Mg1 O2 4_556 . 7_554 81.6(3) ?
  O2 Mg1 O2 5_666 . 7_554 121.2(3) ?
  Mg1 Fe1 Mg1 . . 3_645 0 ?
  Mg1 Fe1 Mg1 . . 3_655 0 ?
  Mg1 Fe1 Si1 . . 1_565 0 ?
  Mg1 Fe1 Si1 . . 2_664 0 ?
  Mg1 Fe1 Si1 . . 3_655 0 ?
  Mg1 Fe1 Si1 . . 4_556 0 ?
  Mg1 Fe1 O1 . . . 0 ?
  Mg1 Fe1 O1 . . 3_555 0 ?
  Mg1 Fe1 O2 . . 2_664 0 ?
  Mg1 Fe1 O2 . . 4_556 0 ?
  Mg1 Fe1 O2 . . 5_666 0 ?
  Mg1 Fe1 O2 . . 7_554 0 ?
  Mg1 Fe1 Mg1 3_645 . 3_655 100.64(15) ?
  Mg1 Fe1 Si1 3_645 . 1_565 128.63(11) ?
  Mg1 Fe1 Si1 3_645 . 2_664 128.63(11) ?
  Mg1 Fe1 Si1 3_645 . 3_655 52.46(9) ?
  Mg1 Fe1 Si1 3_645 . 4_556 52.46(9) ?
  Mg1 Fe1 O1 3_645 . . 112.9(3) ?
  Mg1 Fe1 O1 3_645 . 3_555 159.7(4) ?
  Mg1 Fe1 O2 3_645 . 2_664 90.4(2) ?
  Mg1 Fe1 O2 3_645 . 4_556 42.23(19) ?
  Mg1 Fe1 O2 3_645 . 5_666 90.4(2) ?
  Mg1 Fe1 O2 3_645 . 7_554 42.23(19) ?
  Mg1 Fe1 Si1 3_655 . 1_565 55.46(9) ?
  Mg1 Fe1 Si1 3_655 . 2_664 55.46(9) ?
  Mg1 Fe1 Si1 3_655 . 3_655 67.19(10) ?
  Mg1 Fe1 Si1 3_655 . 4_556 67.19(10) ?
  Mg1 Fe1 O1 3_655 . . 146.5(3) ?
  Mg1 Fe1 O1 3_655 . 3_555 59.1(4) ?
  Mg1 Fe1 O2 3_655 . 2_664 37.57(16) ?
  Mg1 Fe1 O2 3_655 . 4_556 106.9(2) ?
  Mg1 Fe1 O2 3_655 . 5_666 37.57(16) ?
  Mg1 Fe1 O2 3_655 . 7_554 106.9(2) ?
  Si1 Fe1 Si1 1_565 . 2_664 78.36(12) ?
  Si1 Fe1 Si1 1_565 . 3_655 122.05(15) ?
  Si1 Fe1 Si1 1_565 . 4_556 76.25(7) ?
  Si1 Fe1 O1 1_565 . . 100.4(2) ?
  Si1 Fe1 O1 1_565 . 3_555 41.85(13) ?
  Si1 Fe1 O2 1_565 . 2_664 90.0(2) ?
  Si1 Fe1 O2 1_565 . 4_556 96.98(17) ?
  Si1 Fe1 O2 1_565 . 5_666 41.53(17) ?
  Si1 Fe1 O2 1_565 . 7_554 161.3(3) ?
  Si1 Fe1 Si1 2_664 . 3_655 76.25(7) ?
  Si1 Fe1 Si1 2_664 . 4_556 122.05(15) ?
  Si1 Fe1 O1 2_664 . . 100.4(2) ?
  Si1 Fe1 O1 2_664 . 3_555 41.85(13) ?
  Si1 Fe1 O2 2_664 . 2_664 41.53(17) ?
  Si1 Fe1 O2 2_664 . 4_556 161.3(3) ?
  Si1 Fe1 O2 2_664 . 5_666 90.0(2) ?
  Si1 Fe1 O2 2_664 . 7_554 96.98(17) ?
  Si1 Fe1 Si1 3_655 . 4_556 74.91(10) ?
  Si1 Fe1 O1 3_655 . . 134.88(18) ?
  Si1 Fe1 O1 3_655 . 3_555 113.3(3) ?
  Si1 Fe1 O2 3_655 . 2_664 39.96(16) ?
  Si1 Fe1 O2 3_655 . 4_556 91.5(2) ?
  Si1 Fe1 O2 3_655 . 5_666 87.4(2) ?
  Si1 Fe1 O2 3_655 . 7_554 39.76(18) ?
  Si1 Fe1 O1 4_556 . . 134.88(18) ?
  Si1 Fe1 O1 4_556 . 3_555 113.3(3) ?
  Si1 Fe1 O2 4_556 . 2_664 87.4(2) ?
  Si1 Fe1 O2 4_556 . 4_556 39.76(18) ?
  Si1 Fe1 O2 4_556 . 5_666 39.96(16) ?
  Si1 Fe1 O2 4_556 . 7_554 91.5(2) ?
  O1 Fe1 O1 . . 3_555 87.4(5) ?
  O1 Fe1 O2 . . 2_664 137.7(2) ?
  O1 Fe1 O2 . . 4_556 98.2(3) ?
  O1 Fe1 O2 . . 5_666 137.7(2) ?
  O1 Fe1 O2 . . 7_554 98.2(3) ?
  O1 Fe1 O2 3_555 . 2_664 73.4(3) ?
  O1 Fe1 O2 3_555 . 4_556 138.50(19) ?
  O1 Fe1 O2 3_555 . 5_666 73.4(3) ?
  O1 Fe1 O2 3_555 . 7_554 138.50(19) ?
  O2 Fe1 O2 2_664 . 4_556 121.2(3) ?
  O2 Fe1 O2 2_664 . 5_666 72.7(2) ?
  O2 Fe1 O2 2_664 . 7_554 75.1(2) ?
  O2 Fe1 O2 4_556 . 5_666 75.1(2) ?
  O2 Fe1 O2 4_556 . 7_554 81.6(3) ?
  O2 Fe1 O2 5_666 . 7_554 121.2(3) ?
  Mg1 Si1 Mg1 1_545 . 2_665 180 ?
  Mg1 Si1 Mg1 1_545 . 3_545 77.36(11) ?
  Mg1 Si1 Mg1 1_545 . 3_645 72.07(11) ?
  Mg1 Si1 Mg1 1_545 . 4_456 107.93(11) ?
  Mg1 Si1 Mg1 1_545 . 4_556 102.64(11) ?
  Mg1 Si1 Fe1 1_545 . 1_545 0 ?
  Mg1 Si1 Fe1 1_545 . 2_665 180 ?
  Mg1 Si1 Fe1 1_545 . 3_645 72.07(11) ?
  Mg1 Si1 Fe1 1_545 . 4_456 107.93(11) ?
  Mg1 Si1 O1 1_545 . 3_545 49.1(3) ?
  Mg1 Si1 O1 1_545 . 4_556 130.9(3) ?
  Mg1 Si1 O2 1_545 . . 125.4(2) ?
  Mg1 Si1 O2 1_545 . 4_556 120.51(19) ?
  Mg1 Si1 O2 1_545 . 5_656 54.6(2) ?
  Mg1 Si1 O2 1_545 . 8_545 59.49(19) ?
  Mg1 Si1 Mg1 2_665 . 3_545 102.64(11) ?
  Mg1 Si1 Mg1 2_665 . 3_645 107.93(11) ?
  Mg1 Si1 Mg1 2_665 . 4_456 72.07(11) ?
  Mg1 Si1 Mg1 2_665 . 4_556 77.36(11) ?
  Mg1 Si1 Fe1 2_665 . 1_545 180 ?
  Mg1 Si1 Fe1 2_665 . 2_665 0 ?
  Mg1 Si1 Fe1 2_665 . 3_645 107.93(11) ?
  Mg1 Si1 Fe1 2_665 . 4_456 72.07(11) ?
  Mg1 Si1 O1 2_665 . 3_545 130.9(3) ?
  Mg1 Si1 O1 2_665 . 4_556 49.1(3) ?
  Mg1 Si1 O2 2_665 . . 54.6(2) ?
  Mg1 Si1 O2 2_665 . 4_556 59.49(19) ?
  Mg1 Si1 O2 2_665 . 5_656 125.4(2) ?
  Mg1 Si1 O2 2_665 . 8_545 120.51(19) ?
  Mg1 Si1 Mg1 3_545 . 3_645 105.54(8) ?
  Mg1 Si1 Mg1 3_545 . 4_456 74.46(8) ?
  Mg1 Si1 Mg1 3_545 . 4_556 180 ?
  Mg1 Si1 Fe1 3_545 . 1_545 77.36(11) ?
  Mg1 Si1 Fe1 3_545 . 2_665 102.64(11) ?
  Mg1 Si1 Fe1 3_545 . 3_645 105.54(8) ?
  Mg1 Si1 Fe1 3_545 . 4_456 74.46(8) ?
  Mg1 Si1 O1 3_545 . 3_545 39.0(4) ?
  Mg1 Si1 O1 3_545 . 4_556 141.0(4) ?
  Mg1 Si1 O2 3_545 . . 52.10(19) ?
  Mg1 Si1 O2 3_545 . 4_556 97.6(2) ?
  Mg1 Si1 O2 3_545 . 5_656 127.90(19) ?
  Mg1 Si1 O2 3_545 . 8_545 82.4(2) ?
  Mg1 Si1 Mg1 3_645 . 4_456 180 ?
  Mg1 Si1 Mg1 3_645 . 4_556 74.46(8) ?
  Mg1 Si1 Fe1 3_645 . 1_545 72.07(11) ?
  Mg1 Si1 Fe1 3_645 . 2_665 107.93(11) ?
  Mg1 Si1 Fe1 3_645 . 3_645 0 ?
  Mg1 Si1 Fe1 3_645 . 4_456 180 ?
  Mg1 Si1 O1 3_645 . 3_545 71.3(4) ?
  Mg1 Si1 O1 3_645 . 4_556 108.7(4) ?
  Mg1 Si1 O2 3_645 . . 134.5(2) ?
  Mg1 Si1 O2 3_645 . 4_556 52.0(2) ?
  Mg1 Si1 O2 3_645 . 5_656 45.5(2) ?
  Mg1 Si1 O2 3_645 . 8_545 128.0(2) ?
  Mg1 Si1 Mg1 4_456 . 4_556 105.54(8) ?
  Mg1 Si1 Fe1 4_456 . 1_545 107.93(11) ?
  Mg1 Si1 Fe1 4_456 . 2_665 72.07(11) ?
  Mg1 Si1 Fe1 4_456 . 3_645 180 ?
  Mg1 Si1 Fe1 4_456 . 4_456 0 ?
  Mg1 Si1 O1 4_456 . 3_545 108.7(4) ?
  Mg1 Si1 O1 4_456 . 4_556 71.3(4) ?
  Mg1 Si1 O2 4_456 . . 45.5(2) ?
  Mg1 Si1 O2 4_456 . 4_556 128.0(2) ?
  Mg1 Si1 O2 4_456 . 5_656 134.5(2) ?
  Mg1 Si1 O2 4_456 . 8_545 52.0(2) ?
  Mg1 Si1 Fe1 4_556 . 1_545 102.64(11) ?
  Mg1 Si1 Fe1 4_556 . 2_665 77.36(11) ?
  Mg1 Si1 Fe1 4_556 . 3_645 74.46(8) ?
  Mg1 Si1 Fe1 4_556 . 4_456 105.54(8) ?
  Mg1 Si1 O1 4_556 . 3_545 141.0(4) ?
  Mg1 Si1 O1 4_556 . 4_556 39.0(4) ?
  Mg1 Si1 O2 4_556 . . 127.90(19) ?
  Mg1 Si1 O2 4_556 . 4_556 82.4(2) ?
  Mg1 Si1 O2 4_556 . 5_656 52.10(19) ?
  Mg1 Si1 O2 4_556 . 8_545 97.6(2) ?
  Fe1 Si1 Fe1 1_545 . 2_665 180 ?
  Fe1 Si1 Fe1 1_545 . 3_645 72.07(11) ?
  Fe1 Si1 Fe1 1_545 . 4_456 107.93(11) ?
  Fe1 Si1 O1 1_545 . 3_545 49.1(3) ?
  Fe1 Si1 O1 1_545 . 4_556 130.9(3) ?
  Fe1 Si1 O2 1_545 . . 125.4(2) ?
  Fe1 Si1 O2 1_545 . 4_556 120.51(19) ?
  Fe1 Si1 O2 1_545 . 5_656 54.6(2) ?
  Fe1 Si1 O2 1_545 . 8_545 59.49(19) ?
  Fe1 Si1 Fe1 2_665 . 3_645 107.93(11) ?
  Fe1 Si1 Fe1 2_665 . 4_456 72.07(11) ?
  Fe1 Si1 O1 2_665 . 3_545 130.9(3) ?
  Fe1 Si1 O1 2_665 . 4_556 49.1(3) ?
  Fe1 Si1 O2 2_665 . . 54.6(2) ?
  Fe1 Si1 O2 2_665 . 4_556 59.49(19) ?
  Fe1 Si1 O2 2_665 . 5_656 125.4(2) ?
  Fe1 Si1 O2 2_665 . 8_545 120.51(19) ?
  Fe1 Si1 Fe1 3_645 . 4_456 180 ?
  Fe1 Si1 O1 3_645 . 3_545 71.3(4) ?
  Fe1 Si1 O1 3_645 . 4_556 108.7(4) ?
  Fe1 Si1 O2 3_645 . . 134.5(2) ?
  Fe1 Si1 O2 3_645 . 4_556 52.0(2) ?
  Fe1 Si1 O2 3_645 . 5_656 45.5(2) ?
  Fe1 Si1 O2 3_645 . 8_545 128.0(2) ?
  Fe1 Si1 O1 4_456 . 3_545 108.7(4) ?
  Fe1 Si1 O1 4_456 . 4_556 71.3(4) ?
  Fe1 Si1 O2 4_456 . . 45.5(2) ?
  Fe1 Si1 O2 4_456 . 4_556 128.0(2) ?
  Fe1 Si1 O2 4_456 . 5_656 134.5(2) ?
  Fe1 Si1 O2 4_456 . 8_545 52.0(2) ?
  O1 Si1 O1 3_545 . 4_556 180 ?
  O1 Si1 O2 3_545 . . 90.0(4) ?
  O1 Si1 O2 3_545 . 4_556 90.7(3) ?
  O1 Si1 O2 3_545 . 5_656 90.0(4) ?
  O1 Si1 O2 3_545 . 8_545 89.3(3) ?
  O1 Si1 O2 4_556 . . 90.0(4) ?
  O1 Si1 O2 4_556 . 4_556 89.3(3) ?
  O1 Si1 O2 4_556 . 5_656 90.0(4) ?
  O1 Si1 O2 4_556 . 8_545 90.7(3) ?
  O2 Si1 O2 . . 4_556 88.6(3) ?
  O2 Si1 O2 . . 5_656 180 ?
  O2 Si1 O2 . . 8_545 91.4(3) ?
  O2 Si1 O2 4_556 . 5_656 91.4(3) ?
  O2 Si1 O2 4_556 . 8_545 180 ?
  O2 Si1 O2 5_656 . 8_545 88.6(3) ?
  Mg1 O1 Mg1 . . 3_545 126.2(6) ?
  Mg1 O1 Fe1 . . . 0 ?
  Mg1 O1 Fe1 . . 3_545 126.2(6) ?
  Mg1 O1 Si1 . . 3_555 105.6(4) ?
  Mg1 O1 Si1 . . 4_456 105.6(4) ?
  Mg1 O1 Fe1 3_545 . . 126.2(6) ?
  Mg1 O1 Fe1 3_545 . 3_545 0 ?
  Mg1 O1 Si1 3_545 . 3_555 89.0(3) ?
  Mg1 O1 Si1 3_545 . 4_456 89.0(3) ?
  Fe1 O1 Fe1 . . 3_545 126.2(6) ?
  Fe1 O1 Si1 . . 3_555 105.6(4) ?
  Fe1 O1 Si1 . . 4_456 105.6(4) ?
  Fe1 O1 Si1 3_545 . 3_555 89.0(3) ?
  Fe1 O1 Si1 3_545 . 4_456 89.0(3) ?
  Si1 O1 Si1 3_555 . 4_456 142.4(8) ?
  Mg1 O2 Mg1 2_665 . 4_456 100.2(3) ?
  Mg1 O2 Fe1 2_665 . 2_665 0 ?
  Mg1 O2 Fe1 2_665 . 4_456 100.2(3) ?
  Mg1 O2 Si1 2_665 . . 83.9(3) ?
  Mg1 O2 Si1 2_665 . 4_456 88.0(3) ?
  Mg1 O2 Fe1 4_456 . 2_665 100.2(3) ?
  Mg1 O2 Fe1 4_456 . 4_456 0 ?
  Mg1 O2 Si1 4_456 . . 94.7(3) ?
  Mg1 O2 Si1 4_456 . 4_456 123.9(3) ?
  Fe1 O2 Fe1 2_665 . 4_456 100.2(3) ?
  Fe1 O2 Si1 2_665 . . 83.9(3) ?
  Fe1 O2 Si1 2_665 . 4_456 88.0(3) ?
  Fe1 O2 Si1 4_456 . . 94.7(3) ?
  Fe1 O2 Si1 4_456 . 4_456 123.9(3) ?
  Si1 O2 Si1 . . 4_456 141.3(3) ?

loop_
 _refln_index_h
 _refln_index_k
 _refln_index_l
 _refln_F_squared_calc
 _refln_F_squared_meas
 _refln_F_squared_sigma
 _refln_observed_status
   0   0   6  130.24  114.42    1.99 o
   0   2   5    4.74    5.85    0.97 o
   0   2   6   57.22   57.02    2.05 o
   1   0   3  951.11  968.56    5.41 o
   1   0   5  145.27  143.26    2.48 o
   1   0   7   30.52   28.95    1.34 o
   1   1   0  225.24  215.04    1.25 o
   1   1   1  232.49  232.56    0.96 o
   1   1   2 2043.26 1996.96    5.21 o
   1   1   3  684.47  649.04    3.24 o
   1   1   4  117.95  111.51    2.21 o
   1   1   5   15.37   14.43    0.77 o
   1   1   6  605.25  482.58    3.06 o
   1   1   7   53.30   59.54    2.24 o
   1   2   0  151.50  177.10    1.54 o
   1   2   1  219.26  295.50    1.95 o
   1   2   2  433.69  513.63    2.61 o
   1   2   3   65.18   67.74    0.94 o
   1   2   4   14.43   17.20    0.88 o
   1   2   5  115.58  107.69    1.88 o
   1   3   0 1503.36 1508.82    7.13 o
   1   3   1  830.71  912.41    4.02 o
   1   3   2  558.93  540.12    3.15 o
   1   3   3  372.37  380.21    2.77 o
   1   3   4  436.43  420.86    3.22 o
   2   0   6   33.94   32.34    1.80 o
   2   1   0  473.72  442.05    3.49 o
   2   1   1  708.81  684.65    3.63 o
   2   1   2  258.56  237.74    2.40 o
   2   1   3  130.57  114.97    1.82 o
   2   1   4    0.00   -0.47    0.68 <
   2   1   5  192.39  185.17    3.59 o
   2   2   0 2644.92 2864.31    6.94 o
   2   2   1  575.32  585.05    2.23 o
   2   2   2  362.05  362.77    2.51 o
   2   2   3   88.08   83.39    1.16 o
   2   2   4  776.17  715.45    6.34 o
   2   3   0   50.43   59.83    1.24 o
   2   3   1    6.96    7.34    0.47 o
   2   3   2    3.79    5.29    0.47 o
   2   3   3  183.39  187.09    1.93 o
   2   4   0   99.26  108.24    2.63 o
   2   4   1   80.44   99.88    1.78 o
   2   4   2  392.36  532.27    4.57 o
   2   5   1    1.97    2.15    1.22 <
   3   2   0  165.20  154.32    2.10 o
   3   2   1    0.06    0.50    0.51 <
   3   2   2   54.20   53.87    1.12 o
   3   2   3    5.07    5.32    0.90 o
   3   3   0    4.27    5.57    0.78 o
   3   3   1   82.26   75.63    1.57 o
   3   3   2  127.64  121.65    1.73 o
   3   4   0   24.04   34.60    1.96 o
   3   4   1   19.68   28.15    1.74 o
   3   4   2   61.07   83.92    2.56 o
   4   3   1   10.96   11.32    1.06 o

# start Validation Reply Form
_vrf_ATOM007_I
;
PROBLEM: _atom_site_aniso_label is missing
RESPONSE: Due to incompleteness of the dataset thermal parameters were refined
 in isotropic approximation.
;
_vrf_PLAT027_I
;
PROBLEM: _diffrn_reflns_theta_full value (too) Low ......      12.34 Degree
RESPONSE: The dataset was incomplete since the data were collected in a diamond 
anvil cell metallic body of which shadows more than 60% of the reflections
;
_vrf_PLAT029_I
;
PROBLEM: _diffrn_measured_fraction_theta_full value Low .      0.650 Why?  
RESPONSE: The dataset was incomplete since the data were collected in
 a diamond anvil cell metallic body of which shadows
 more than 60% of the reflections.
;
# end Validation Reply Form
