# Supplementary material for: Sub-micrometer focusing setup for high-pressure crystallography at the Extreme Conditions beamline at PETRA III
Source: J Synchrotron Radiat. 2022 Apr 4;29(Pt 3):654–63. doi: 10.1107/S1600577522002582 (PMC9070721; doi:10.1107/S1600577522002582)
Supplement: Supplementary file 4 [file s-29-00654-sup4.zip › 04_bridgmanite_155GPa/Table3_bridgmanite_103GPa.fcf]

#
# h,k,l, Fc-squared, Fo-squared, sigma(Fo-squared) and status flag
#
data_I
_shelx_title                             '   '
_shelx_refln_list_code                   4
_shelx_F_calc_maximum                    53.52
_exptl_crystal_F_000                     205
_reflns_d_resolution_high                0.8234

loop_
 _symmetry_equiv_pos_as_xyz
 'x, y, z'
 '-x, -y, z+1/2'
 '-x+1/2, y+1/2, -z+1/2'
 'x+1/2, -y+1/2, -z'
 '-x, -y, -z'
 'x, y, -z+1/2'
 'x+1/2, -y+1/2, z+1/2'
 '-x+1/2, y+1/2, z'

_cell_length_a                           4.194(2)
_cell_length_b                           4.5250(10)
_cell_length_c                           6.19100(10)
_cell_angle_alpha                        90
_cell_angle_beta                         90
_cell_angle_gamma                        90

_shelx_F_squared_multiplier              1.000

loop_
 _refln_index_h
 _refln_index_k
 _refln_index_l
 _refln_F_squared_calc
 _refln_F_squared_meas
 _refln_F_squared_sigma
 _refln_observed_status
   0   0   6  130.24  114.42    1.99 o
   0   2   5    4.74    5.85    0.97 o
   0   2   6   57.22   57.02    2.05 o
   1   0   3  951.11  968.56    5.41 o
   1   0   5  145.27  143.26    2.48 o
   1   0   7   30.52   28.95    1.34 o
   1   1   0  225.24  215.04    1.25 o
   1   1   1  232.49  232.56    0.96 o
   1   1   2 2043.26 1996.96    5.21 o
   1   1   3  684.47  649.04    3.24 o
   1   1   4  117.95  111.51    2.21 o
   1   1   5   15.37   14.43    0.77 o
   1   1   6  605.25  482.58    3.06 o
   1   1   7   53.30   59.54    2.24 o
   1   2   0  151.50  177.10    1.54 o
   1   2   1  219.26  295.50    1.95 o
   1   2   2  433.69  513.63    2.61 o
   1   2   3   65.18   67.74    0.94 o
   1   2   4   14.43   17.20    0.88 o
   1   2   5  115.58  107.69    1.88 o
   1   3   0 1503.36 1508.82    7.13 o
   1   3   1  830.71  912.41    4.02 o
   1   3   2  558.93  540.12    3.15 o
   1   3   3  372.37  380.21    2.77 o
   1   3   4  436.43  420.86    3.22 o
   2   0   6   33.94   32.34    1.80 o
   2   1   0  473.72  442.05    3.49 o
   2   1   1  708.81  684.65    3.63 o
   2   1   2  258.56  237.74    2.40 o
   2   1   3  130.57  114.97    1.82 o
   2   1   4    0.00   -0.47    0.68 <
   2   1   5  192.39  185.17    3.59 o
   2   2   0 2644.92 2864.31    6.94 o
   2   2   1  575.32  585.05    2.23 o
   2   2   2  362.05  362.77    2.51 o
   2   2   3   88.08   83.39    1.16 o
   2   2   4  776.17  715.45    6.34 o
   2   3   0   50.43   59.83    1.24 o
   2   3   1    6.96    7.34    0.47 o
   2   3   2    3.79    5.29    0.47 o
   2   3   3  183.39  187.09    1.93 o
   2   4   0   99.26  108.24    2.63 o
   2   4   1   80.44   99.88    1.78 o
   2   4   2  392.36  532.27    4.57 o
   2   5   1    1.97    2.15    1.22 <
   3   2   0  165.20  154.32    2.10 o
   3   2   1    0.06    0.50    0.51 <
   3   2   2   54.20   53.87    1.12 o
   3   2   3    5.07    5.32    0.90 o
   3   3   0    4.27    5.57    0.78 o
   3   3   1   82.26   75.63    1.57 o
   3   3   2  127.64  121.65    1.73 o
   3   4   0   24.04   34.60    1.96 o
   3   4   1   19.68   28.15    1.74 o
   3   4   2   61.07   83.92    2.56 o
   4   3   1   10.96   11.32    1.06 o
